# Supplementary material for: Breeding of Cav2.3 deficient mice reveals Mendelian inheritance in contrast to complex inheritance in Cav3.2 null mutant breeding
Source: Sci Rep. 2021 Jul 7;11:13972. doi: 10.1038/s41598-021-93391-6 (PMC8263769; doi:10.1038/s41598-021-93391-6)
Supplement: Supplementary file 3 — Supplementary Table 1. [file 41598_2021_93391_MOESM3_ESM.xlsx]

## Sheet: HT x HT (Both sexes)
Breeding Cav3.2 HT x HT (both sexes)					Real # offspring				Theoretical distribution
								2	1	1
Breeding (genotyp + sex)	Breeding (Mouse ID)	DoB	Litter size	+/-	+/+	-/-		+/-	+/+	-/-
HT♂ x HT♀	2113 x 2125/2130	2011-04-21	6	4	1	1		3	1.5	1.5
HT♂ x HT♀	2128 x 2115/2119	2011-05-14	9	5	0	4		4.5	2.25	2.25
HT♂ x HT♀	2128 x 2115/2119	2011-06-27	15	11	2	2		7.5	3.75	3.75
HT♂ x HT♀	3 x 9	2011-08-05	3	2	1	0		1.5	0.75	0.75
HT♂ x HT♀	7 x 13	2011-08-05	7	4	1	2		3.5	1.75	1.75
HT♂ x HT♀	7 x 14	2011-08-03	8	2	1	5		4	2	2
HT♂ x HT♀	2128 x 2119	2011-08-24	8	6	0	2		4	2	2
HT♂ x HT♀	3 x 9/10	2011-09-02	6	4	0	2		3	1.5	1.5
HT♂ x HT♀	2 x 6	2011-10-07	3	3	0	0		1.5	0.75	0.75
HT♂ x HT♀	7 x 13	2011-10-08	2	2	0	0		1	0.5	0.5
HT♂ x HT♀	3 x 10	2011-10-16	5	3	2	0		2.5	1.25	1.25
HT♂ x HT♀	3 x 9	2011-10-18	7	4	2	1		3.5	1.75	1.75
HT♂ x HT♀	7 x 13	2011-12-13	5	4	0	1		2.5	1.25	1.25
HT♂ x HT♀	75 x 93	2012-04-02	6	3	3	0		3	1.5	1.5
HT♂ x HT♀	84 x 104	2012-04-19	5	2	2	1		2.5	1.25	1.25
HT♂ x HT♀	75 x 93	2012-04-29	5	3	1	1		2.5	1.25	1.25
HT♂ x HT♀	137 x 129	2012-04-30	8	2	4	2		4	2	2
HT♂ x HT♀	87 x 90	2012-05-11	13	7	4	2		6.5	3.25	3.25
HT♂ x HT♀	142 x 115	2012-05-06	11	6	2	3		5.5	2.75	2.75
HT♂ x HT♀	75 x 93	2012-05-18	6	4	2	0		3	1.5	1.5
HT♂ x HT♀	75 x 93	2012-06-15	6	6	0	0		3	1.5	1.5
HT♂ x HT♀	75 x 93	2012-07-08	4	0	2	2		2	1	1
HT♂ x HT♀	75 x 93	2012-08-03	3	2	0	1		1.5	0.75	0.75
HT♂ x HT♀	282 x 286	2012-10-25	5	1	0	4		2.5	1.25	1.25
HT♂ x HT♀	283 x 287	2012-10-31	4	3	1	0		2	1	1
HT♂ x HT♀	294 x 288	2012-11-12	3	2	0	1		1.5	0.75	0.75
HT♂ x HT♀	306 x 326	2012-12-12	5	3	2	0		2.5	1.25	1.25
HT♂ x HT♀	377 x 375	2013-03-23	7	3	3	1		3.5	1.75	1.75
HT♂ x HT♀	377 x 375	2013-05-02	5	3	0	2		2.5	1.25	1.25
HT♂ x HT♀	382 x 392	2013-05-06	6	4	2	0		3	1.5	1.5
HT♂ x HT♀	536 x 524	2014-04-28	10	5	2	3		5	2.5	2.5
HT♂ x HT♀	577 x 568	2014-09-18	8	4	0	4		4	2	2
HT♂ x HT♀	592 x 578	2014-09-23	4	2	1	1		2	1	1
HT♂ x HT♀	584 x 586	2014-10-03	7	5	0	2		3.5	1.75	1.75
HT♂ x HT♀	572 x 563	2014-10-17	7	4	2	1		3.5	1.75	1.75
HT♂ x HT♀	568 x 577	2014-10-27	10	5	0	5		5	2.5	2.5
HT♂ x HT♀	592 x 578	2014-11-03	3	2	1	0		1.5	0.75	0.75
HT♂ x HT♀	572 x 563	2014-11-09	5	2	3	0		2.5	1.25	1.25
HT♂ x HT♀	595 x 596	2014-11-10	3	1	1	1		1.5	0.75	0.75
HT♂ x HT♀	584 x 586	2014-11-13	8	4	2	2		4	2	2
HT♂ x HT♀	568 x 577	2014-11-22	2	1	0	1		1	0.5	0.5
HT♂ x HT♀	594 x 607	2014-11-28	3	2	1	0		1.5	0.75	0.75
HT♂ x HT♀	572 x 563	2014-12-03	5	2	2	1		2.5	1.25	1.25
HT♂ x HT♀	620 x 613	2015-01-22	4	2	1	1		2	1	1
HT♂ x HT♀	616 x 659	2015-04-17	2	0	1	1		1	0.5	0.5
HT♂ x HT♀	620 x 664	2015-04-23	2	1	1	0		1	0.5	0.5
HT♂ x HT♀	616 x 659	2015-05-09	7	4	2	1		3.5	1.75	1.75
HT♂ x HT♀	616 x 659	2015-06-04	5	3	1	1		2.5	1.25	1.25
HT♂ x HT♀	804 x 820	2016-04-27	8	3	3	2		4	2	2
HT♂ x HT♀	826 x 839	2016-05-25	2	0	2	0		1	0.5	0.5
HT♂ x HT♀	826 x 839	2016-07-09	6	6	0	0		3	1.5	1.5
HT♂ x HT♀	826 x 839	2016-08-01	3	3	0	0		1.5	0.75	0.75
HT♂ x HT♀	841 x 862	2016-08-21	7	4	1	2		3.5	1.75	1.75
HT♂ x HT♀	1034 x 1037	2017-11-06	9	7	1	1		4.5	2.25	2.25
HT♂ x HT♀	1034 x 1037	2017-12-29	7	2	2	3		3.5	1.75	1.75
HT♂ x HT♀	1034 x 1037	2018-02-20	7	5	1	1		3.5	1.75	1.75
HT♂ x HT♀	1098 x 1105	2018-04-03	7	4	0	3		3.5	1.75	1.75
HT♂ x HT♀	1098 x 1105	2018-04-27	7	4	3	0		3.5	1.75	1.75
	mean		5.93103	3.36207	1.24138	1.32759		2.96552	1.48276	1.48276
	STDEV		2.70712	1.94394	1.09721	1.3164		1.35356	0.67678	0.67678
	SEM		0.355462	0.255251	0.144071	0.172852		0.177731	0.0888655	0.0888655
	n (litters)		58	58	58	58		58	58	58
	S (offspring)		344	195	72	77		172	86	86
				p = 0.2049	p = 0.1566	p = 0.4263
				Chi-Square-Test (Montoliu et al., 2012): p = 0.043 (Non-Mendelian)
See pedigrees:
Genotypes				HT	WT	KO	%
Mendelian inheritance HT X HT				0.5	0.25	0.25
Σ nr of animals per genotype				195	72	77
% of animals per genotype				56.686	20.9302	22.3837	100
total nr of animals			344

## Sheet: HT x WT (Both sexes)
Breeding Cav3.2 HT x WT (both sexes)					Real # offspring				Theoretical distribution
								2	2	0
Breeding (genotyp + sex)	Breeding (Mouse ID)	DoB	Litter size	+/-	+/+	-/-		+/-	+/+	-/-
HT♂ x WT♀	1 x 5	2012-01-08	5	4	1	0		2.5	2.5	0
HT♂ x WT♀	70 x 91	2012-01-20	4	3	1	0		2	2	0
HT♂ x WT♀	70 x 91	2012-02-09	6	4	2	0		3	3	0
HT♂ x WT♀	87 x 89	2012-06-23	4	3	1	0		2	2	0
HT♂ x WT♀	282 x 250	2012-11-13	11	4	7	0		5.5	5.5	0
HT♂ x WT♀	309 x 329	2012-12-13	6	2	4	0		3	3	0
HT♂ x WT♀	377 x 387	2013-04-12	6	3	3	0		3	3	0
HT♂ x WT♀	439 x 418	2013-10-19	9	4	5	0		4.5	4.5	0
HT♂ x WT♀	485 x 478	2013-12-13	4	2	2	0		2	2	0
HT♂ x WT♀	486 x 479	2013-12-10	3	2	1	0		1.5	1.5	0
HT♂ x WT♀	486 x 479	2013-12-30	4	1	3	0		2	2	0
HT♂ x WT♀	485 x 478	2014-01-19	7	3	4	0		3.5	3.5	0
HT♀ x WT♂	606 x 632	2015-04-15	4	1	3	0		2	2	0
HT♀ x WT♂	606 x 667	2015-05-11	7	3	4	0		3.5	3.5	0
HT♀ x WT♂	606 x 667	2015-06-21	3	2	1	0		1.5	1.5	0
HT♀ x WT♂	684 x 690	2015-07-09	4	2	2	0		2	2	0
HT♀ x WT♂	684 x 690	2015-08-20	9	5	4	0		4.5	4.5	0
HT♀ x WT♂	710 x 691	2015-09-10	8	4	4	0		4	4	0
HT♂ x WT♀	723 x 731	2015-10-11	6	3	3	0		3	3	0
HT♀ x WT♂	710 x 691	2015-10-20	9	6	3	0		4.5	4.5	0
HT♀ x WT♂	710 x 691	2015-11-17	8	6	2	0		4	4	0
HT♂ x WT♀	741 x 757	2015-11-26	1	1	0	0		0.5	0.5	0
HT♂ x WT♀	840 x 870	2016-07-27	7	2	5	0		3.5	3.5	0
HT♂ x WT♀	840 x 870	2016-08-20	10	2	8	0		5	5	0
HT♂ x WT♀	840 x 870	2016-09-14	3	1	2	0		1.5	1.5	0
HT♂ x WT♀	840 x 870	2016-10-05	10	5	5	0		5	5	0
HT♂ x WT♀	840 x 870	2016-10-30	8	3	5	0		4	4	0
HT♀ x WT♂	898 x 887	2016-12-02	7	5	2	0		3.5	3.5	0
HT♀ x WT♂	961 x 946	2017-03-15	7	3	4	0		3.5	3.5	0
HT♀ x WT♂	961 x 946	2017-04-26	9	4	5	0		4.5	4.5	0
HT♀ x WT♂	961 x 946	2017-06-09	10	4	6	0		5	5	0
HT♀ x WT♂	995 x 1038	2017-11-14	9	5	4	0		4.5	4.5	0
HT♀ x WT♂	995 x 1038	2017-12-08	9	6	3	0		4.5	4.5	0
HT♀ x WT♂	995 x 1038	2018-01-01	8	4	4	0		4	4	0
HT♀ x WT♂	1088 x 1080	2018-04-11	7	5	2	0		3.5	3.5	0
HT♀ x WT♂	1088 x 1080	2018-05-06	6	3	3	0		3	3	0
HT♀ x WT♂	1088 x 1080	2018-05-29	3	2	1	0		1.5	1.5	0
HT♀ x WT♂	1118 x 1133	2018-06-11	3	1	2	0		1.5	1.5	0
HT♀ x WT♂	1118 x 1133	2018-07-04	5	1	4	0		2.5	2.5	0
HT♀ x WT♂	1118 x 1133	2018-08-26	8	2	6	0		4	4	0
HT♀ x WT♂	1118 x 1133	2018-10-14	6	2	4	0		3	3	0
HT♂ x WT♀	1164 x 1113	2019-01-12	6	2	4	0		3	3	0
HT♂ x WT♀	1164 x 1113	2019-02-07	4	2	2	0		2	2	0
	mean		6.34884	3.06977	3.27907	0		3.17442	3.17442	0
	STDEV		2.42883	1.47027	1.75018	0		1.21442	1.21442	0
	SEM		0.370393	0.224214	0.2669	0		0.185197	0.185197	0
	n (litters)		43	43	43	43		43	43	43
	S (offspring)		273	132	141	0		136.5	136.5	0
				p = 0.7199	p = 0.7481
				Chi-Square-Test (Montoliu et al., 2012): p = 0.586 (Mendelian)
See pedigrees:
Genotypes				HT	WT	KO	%
Mendelian inheritance HT X WT				0.5	0.5	0
Σ nr of animals per genotype				132	141	0
% of animals per genotype				48.3516	51.6484	0	100
total nr of animals			273

## Sheet: HT x KO (Both sexes)
Breeding Cav3.2 HT x KO (both sexes)					Real # offspring				Theoretical distribution
								2	0	2
Breeding (genotyp + sex)	Breeding (Mouse ID)	DoB	Litter size	+/-	+/+	-/-		+/-	+/+	-/-
HT♂ x KO♀	1 x 4	2011-08-08	4	4	0	0		2	0	2
HT♂ x KO♀	1 x 4	2011-11-04	5	1	0	4		2.5	0	2.5
HT♂ x KO♀	2 x 11	2011-11-04	7	5	0	2		3.5	0	3.5
HT♂ x KO♀	2 x 11	2011-12-13	7	0	0	7		3.5	0	3.5
HT♂ x KO♀	7 x 43	2012-01-01	6	6	0	0		3	0	3
HT♂ x KO♀	36 x 28	2012-01-26	4	2	0	2		2	0	2
HT♂ x KO♀	36 x 28	2012-02-17	3	3	0	0		1.5	0	1.5
HT♂ x KO♀	75 x 105	2012-04-11	3	3	0	0		1.5	0	1.5
HT♂ x KO♀	75 x 105	2012-04-30	2	1	0	1		1	0	1
HT♂ x KO♀	70 x 79	2012-05-05	4	2	0	2		2	0	2
HT♂ x KO♀	142 x 114	2012-05-17	3	1	0	2		1.5	0	1.5
HT♀ x KO♂	399 x 396	2013-04-29	3	2	0	1		1.5	0	1.5
HT♀ x KO♂	399 x 513	2013-05-18	7	5	0	2		3.5	0	3.5
HT♀ x KO♂	399 x 396	2013-05-21	4	4	0	0		2	0	2
HT♀ x KO♂	399 x 513	2013-06-26	9	6	0	3		4.5	0	4.5
HT♀ x KO♂	470 x 471	2013-12-13	7	3	0	4		3.5	0	3.5
HT♀ x KO♂	470 x 471	2014-01-06	8	6	0	2		4	0	4
HT♂ x KO♀	617 x 658	2015-03-19	3	2	0	1		1.5	0	1.5
HT♂ x KO♀	616 x 625	2015-03-24	4	4	0	0		2	0	2
HT♂ x KO♀	616 x 625	2015-04-17	4	2	0	2		2	0	2
HT♂ x KO♀	617 x 658	2015-05-06	7	3	0	4		3.5	0	3.5
HT♂ x KO♀	617 x 658	2015-06-29	3	1	0	2		1.5	0	1.5
HT♂ x KO♀	712 x 692	2015-08-29	3	0	0	3		1.5	0	1.5
HT♂ x KO♀	723 x 689	2015-10-10	4	3	0	1		2	0	2
HT♀ x KO♂	726 x 714	2015-10-12	2	2	0	0		1	0	1
HT♀ x KO♂	726 x 714	2015-11-02	4	4	0	0		2	0	2
HT♂ x KO♀	723 x 689	2015-11-07	6	4	0	2		3	0	3
HT♂ x KO♀	723 x 689	2015-12-03	3	3	0	0		1.5	0	1.5
HT♀ x KO♂	726 x 714	2015-12-15	7	6	0	1		3.5	0	3.5
HT♀ x KO♂	726 x 714	2016-01-07	6	3	0	3		3	0	3
HT♂ x KO♀	774 x 788	2016-01-13	5	3	0	2		2.5	0	2.5
HT♀ x KO♂	726 x 714	2016-01-30	4	2	0	2		2	0	2
HT♂ x KO♀	789 x 749	2016-01-29	5	2	0	3		2.5	0	2.5
HT♂ x KO♀	789 x 749	2016-02-21	5	2	0	3		2.5	0	2.5
HT♀ x KO♂	726 x 714	2016-02-24	5	3	0	2		2.5	0	2.5
HT♂ x KO♀	774 x 788	2016-02-28	8	6	0	2		4	0	4
HT♂ x KO♀	774 x 788	2016-04-03	2	2	0	0		1	0	1
HT♂ x KO♀	789 x 749	2016-04-15	6	2	0	4		3	0	3
HT♂ x KO♀	774 x 788	2016-05-07	6	4	0	2		3	0	3
HT♀ x KO♂	851 x 867	2016-08-01	5	2	0	3		2.5	0	2.5
HT♀ x KO♂	851 x 867	2016-08-23	3	2	0	1		1.5	0	1.5
HT♀ x KO♂	851 x 867	2016-09-13	5	2	0	3		2.5	0	2.5
HT♀ x KO♂	851 x 867	2016-10-06	8	5	0	3		4	0	4
HT♀ x KO♂	851 x 867	2016-10-30	5	4	0	1		2.5	0	2.5
HT♂ x KO♀	883 x 910	2016-12-12	5	2	0	3		2.5	0	2.5
HT♂ x KO♀	883 x 910	2017-01-27	7	2	0	5		3.5	0	3.5
HT♂ x KO♀	962 x 963	2017-03-14	2	1	0	1		1	0	1
HT♀ x KO♂	945 x 965	2017-03-17	3	2	0	1		1.5	0	1.5
HT♂ x KO♀	962 x 963	2017-04-04	3	3	0	0		1.5	0	1.5
HT♂ x KO♀	962 x 963	2017-04-26	6	3	0	3		3	0	3
HT♀ x KO♂	945 x 965	2017-05-03	5	2	0	3		2.5	0	2.5
HT♂ x KO♀	962 x 963	2017-06-06	6	5	0	1		3	0	3
HT♀ x KO♂	945 x 965	2017-07-05	8	5	0	3		4	0	4
HT♂ x KO♀	962 x 963	2017-07-02	6	4	0	2		3	0	3
HT♀ x KO♂	1005 x 1014	2017-08-16	9	8	0	1		4.5	0	4.5
HT♀ x KO♂	1005 x 1014	2017-10-11	10	3	0	7		5	0	5
HT♀ x KO♂	1005 x 1014	2017-12-15	8	3	0	5		4	0	4
HT♀ x KO♂	1005 x 1014	2018-02-01	5	4	0	1		2.5	0	2.5
HT♂ x KO♀	1104 x 1109	2018-09-08	3	2	0	1		1.5	0	1.5
HT♂ x KO♀	1156 x 1131	2019-01-08	3	3	0	0		1.5	0	1.5
HT♂ x KO♀	1156 x 1131	2019-02-03	2	1	0	1		1	0	1
HT♂ x KO♀	1156 x 1131	2019-03-01	4	3	0	1		2	0	2
	mean		4.98387	3.03226	0	1.95161		2.49194	0	2.49194
	STDEV		2.00403	1.61923	0	1.61375		1.00201	0	1.00201
	SEM		0.254512	0.205642	0	0.204946		0.127256	0	0.127256
	n (litters)		62	62	62	62		62	62	62
	S (offspring)		309	188	0	121		154.5	0	154.5
				p = 0.0273		p = 0.0269
				Chi-Square-Test (Montoliu et al., 2012): p < 0.001 (Non-Mendelian)
See pedigrees:
Genotypes				HT	WT	KO	%
Mendelian inheritance HT X KO				0.5	0	0.5
Σ nr of animals per genotype				188	0	121
% of animals per genotype				60.8414	0	39.1586	100
total nr of animals			309
