# Supplementary material for: Breeding of Cav2.3 deficient mice reveals Mendelian inheritance in contrast to complex inheritance in Cav3.2 null mutant breeding
Source: Sci Rep. 2021 Jul 7;11:13972. doi: 10.1038/s41598-021-93391-6 (PMC8263769; doi:10.1038/s41598-021-93391-6)
Supplement: Supplementary file 4 — Supplementary Table 2. [file 41598_2021_93391_MOESM4_ESM.xlsx]

## Sheet:  HT x HT (Male Offsprings)
Breeding Cav3.2 HT x HT (males)					Real # offspring				Theoretical distribution
								2	1	1
Breeding (genotype + sex)	Breeding (Mouse ID)	DoB	Litter size	+/-	+/+	-/-		+/-	+/+	-/-
HT♂ x HT♀	2113 x 2125/2130	2011-04-21	3	3	0	0		1.5	0.75	0.75
HT♂ x HT♀	2128 x 2115/2119	2011-05-14	1	1	0	0		0.5	0.25	0.25
HT♂ x HT♀	2128 x 2115/2119	2011-06-27	7	4	2	1		3.5	1.75	1.75
HT♂ x HT♀	3 x 9	2011-08-05	1	1	0	0		0.5	0.25	0.25
HT♂ x HT♀	7 x 13	2011-08-05	5	3	1	1		2.5	1.25	1.25
HT♂ x HT♀	7 x 14	2011-08-03	2	0	0	2		1	0.5	0.5
HT♂ x HT♀	2128 x 2119	2011-08-24	4	3	0	1		2	1	1
HT♂ x HT♀	3 x 9/10	2011-09-02	2	1	0	1		1	0.5	0.5
HT♂ x HT♀	2 x 6	2011-10-07	2	2	0	0		1	0.5	0.5
HT♂ x HT♀	7 x 13	2011-10-08	1	1	0	0		0.5	0.25	0.25
HT♂ x HT♀	3 x 10	2011-10-16	4	3	1	0		2	1	1
HT♂ x HT♀	3 x 9	2011-10-18	1	1	0	0		0.5	0.25	0.25
HT♂ x HT♀	7 x 13	2011-12-13	2	2	0	0		1	0.5	0.5
HT♂ x HT♀	75 x 93	2012-04-02	4	1	3	0		2	1	1
HT♂ x HT♀	84 x 104	2012-04-19	3	2	0	1		1.5	0.75	0.75
HT♂ x HT♀	75 x 93	2012-04-29	1	0	0	1		0.5	0.25	0.25
HT♂ x HT♀	137 x 129	2012-04-30	3	0	2	1		1.5	0.75	0.75
HT♂ x HT♀	87 x 90	2012-05-11	6	3	1	2		3	1.5	1.5
HT♂ x HT♀	142 x 115	2012-05-06	7	4	1	2		3.5	1.75	1.75
HT♂ x HT♀	75 x 93	2012-05-18	2	1	1	0		1	0.5	0.5
HT♂ x HT♀	75 x 93	2012-06-15	2	2	0	0		1	0.5	0.5
HT♂ x HT♀	75 x 93	2012-07-08	3	0	2	1		1.5	0.75	0.75
HT♂ x HT♀	75 x 93	2012-08-03	1	1	0	0		0.5	0.25	0.25
HT♂ x HT♀	282 x 286	2012-10-25	4	0	0	4		2	1	1
HT♂ x HT♀	283 x 287	2012-10-31	1	1	0	0		0.5	0.25	0.25
HT♂ x HT♀	294 x 288	2012-11-12	1	1	0	0		0.5	0.25	0.25
HT♂ x HT♀	306 x 326	2012-12-12	4	2	2	0		2	1	1
HT♂ x HT♀	377 x 375	2013-03-23	2	1	1	0		1	0.5	0.5
HT♂ x HT♀	377 x 375	2013-05-02	5	3	0	2		2.5	1.25	1.25
HT♂ x HT♀	382 x 392	2013-05-06	4	4	0	0		2	1	1
HT♂ x HT♀	536 x 524	2014-04-28	3	2	0	1		1.5	0.75	0.75
HT♂ x HT♀	577 x 568	2014-09-18	5	3	0	2		2.5	1.25	1.25
HT♂ x HT♀	592 x 578	2014-09-23	4	2	1	1		2	1	1
HT♂ x HT♀	584 x 586	2014-10-03	2	2	0	0		1	0.5	0.5
HT♂ x HT♀	572 x 563	2014-10-17	5	2	2	1		2.5	1.25	1.25
HT♂ x HT♀	568 x 577	2014-10-27	8	4	0	4		4	2	2
HT♂ x HT♀	592 x 578	2014-11-03	2	1	1	0		1	0.5	0.5
HT♂ x HT♀	572 x 563	2014-11-09	1	1	0	0		0.5	0.25	0.25
HT♂ x HT♀	595 x 596	2014-11-10	2	1	1	0		1	0.5	0.5
HT♂ x HT♀	584 x 586	2014-11-13	3	2	0	1		1.5	0.75	0.75
HT♂ x HT♀	568 x 577	2014-11-22	1	0	0	1		0.5	0.25	0.25
HT♂ x HT♀	594 x 607	2014-11-28	2	1	1	0		1	0.5	0.5
HT♂ x HT♀	572 x 563	2014-12-03	3	2	1	0		1.5	0.75	0.75
HT♂ x HT♀	620 x 613	2015-01-22	2	0	1	1		1	0.5	0.5
HT♂ x HT♀	616 x 659	2015-04-17	1	0	1	0		0.5	0.25	0.25
HT♂ x HT♀	616 x 659	2015-05-09	4	2	1	1		2	1	1
HT♂ x HT♀	616 x 659	2015-06-04	3	1	1	1		1.5	0.75	0.75
HT♂ x HT♀	804 x 820	2016-04-27	4	0	2	2		2	1	1
HT♂ x HT♀	826 x 839	2016-07-09	5	5	0	0		2.5	1.25	1.25
HT♂ x HT♀	826 x 839	2016-08-01	1	1	0	0		0.5	0.25	0.25
HT♂ x HT♀	841 x 862	2016-08-21	3	2	0	1		1.5	0.75	0.75
HT♂ x HT♀	1034 x 1037	2017-11-06	6	5	1	0		3	1.5	1.5
HT♂ x HT♀	1034 x 1037	2017-12-29	3	1	0	2		1.5	0.75	0.75
HT♂ x HT♀	1034 x 1037	2018-02-20	4	2	1	1		2	1	1
HT♂ x HT♀	1098 x 1105	2018-04-03	2	1	0	1		1	0.5	0.5
HT♂ x HT♀	1098 x 1105	2018-04-27	5	3	2	0		2.5	1.25	1.25
	mean		3.07143	1.73214	0.607143	0.732143		1.53571	0.767857	0.767857
	STDEV		1.75662	1.30022	0.778777	0.943708		0.87831	0.439155	0.439155
	SEM		0.234738	0.17375	0.104068	0.126108		0.117369	0.0586846	0.0586846
	n (litters)		56	56	56	56		56	56	56
	S (offspring)		172	97	34	41		86	43	43
				p = 0.3509	p = 0.1813	p = 0.7978
				Chi-Square-Test (Montoliu et al., 2012): p = 0.184 (Mendelian)
Related to male offspring (see pedigrees):
Genotypes				HT	WT	KO	%
Mendelian inheritance HT X HT				0.5	0.25	0.25
Σ nr of animals per genotype				97	34	41
% of animals per genotype				56.3953	19.7674	23.8372	100
total nr of animals			172
Related to male and female offspring (see pedigrees):
Genotypes				HT	WT	KO	%
Mendelian inheritance HT X HT				0.25	0.125	0.125	50
Σ nr of animals per genotype				97	34	41
% of animals per genotype and gender				28.1977	9.88372	11.9186	50
total nr of HT X HT offspring - both gender			344

## Sheet: HT x WT (Male Offspring)
Breeding Cav3.2 HT x WT (males)					Real # offspring				Theoretical distribution
								2	2	0
Breeding (genotype + sex)	Breeding (Mouse ID)	DoB	Litter size	+/-	+/+	-/-		+/-	+/+	-/-
HT♂ x WT♀	1 x 5	2012-01-08	1	1	0	0		0.5	0.5	0
HT♂ x WT♀	70 x 91	2012-01-20	2	1	1	0		1	1	0
HT♂ x WT♀	70 x 91	2012-02-09	4	3	1	0		2	2	0
HT♂ x WT♀	282 x 250	2012-11-13	7	3	4	0		3.5	3.5	0
HT♂ x WT♀	309 x 329	2012-12-13	4	2	2	0		2	2	0
HT♂ x WT♀	377 x 387	2013-04-12	1	0	1	0		0.5	0.5	0
HT♂ x WT♀	439 x 418	2013-10-19	4	2	2	0		2	2	0
HT♂ x WT♀	485 x 478	2013-12-13	2	1	1	0		1	1	0
HT♂ x WT♀	486 x 479	2013-12-10	1	0	1	0		0.5	0.5	0
HT♂ x WT♀	486 x 479	2013-12-30	2	1	1	0		1	1	0
HT♂ x WT♀	485 x 478	2014-01-19	5	1	4	0		2.5	2.5	0
HT♀ x WT♂	606 x 632	2015-04-15	1	0	1	0		0.5	0.5	0
HT♀ x WT♂	606 x 667	2015-05-11	4	1	3	0		2	2	0
HT♀ x WT♂	606 x 667	2015-06-21	2	1	1	0		1	1	0
HT♀ x WT♂	684 x 690	2015-08-20	4	2	2	0		2	2	0
HT♀ x WT♂	710 x 691	2015-09-10	4	3	1	0		2	2	0
HT♂ x WT♀	723 x 731	2015-10-11	5	3	2	0		2.5	2.5	0
HT♀ x WT♂	710 x 691	2015-10-20	5	3	2	0		2.5	2.5	0
HT♀ x WT♂	710 x 691	2015-11-17	4	2	2	0		2	2	0
HT♂ x WT♀	840 x 870	2016-07-27	4	1	3	0		2	2	0
HT♂ x WT♀	840 x 870	2016-08-20	5	0	5	0		2.5	2.5	0
HT♂ x WT♀	840 x 870	2016-09-14	1	0	1	0		0.5	0.5	0
HT♂ x WT♀	840 x 870	2016-10-05	4	1	3	0		2	2	0
HT♂ x WT♀	840 x 870	2016-10-30	6	1	5	0		3	3	0
HT♀ x WT♂	898 x 887	2016-12-02	5	5	0	0		2.5	2.5	0
HT♀ x WT♂	961 x 946	2017-03-15	4	1	3	0		2	2	0
HT♀ x WT♂	961 x 946	2017-04-26	4	2	2	0		2	2	0
HT♀ x WT♂	961 x 946	2017-06-09	6	3	3	0		3	3	0
HT♀ x WT♂	995 x 1038	2017-11-14	7	5	2	0		3.5	3.5	0
HT♀ x WT♂	995 x 1038	2017-12-08	7	5	2	0		3.5	3.5	0
HT♀ x WT♂	995 x 1038	2018-01-01	5	2	3	0		2.5	2.5	0
HT♀ x WT♂	1088 x 1080	2018-04-11	5	4	1	0		2.5	2.5	0
HT♀ x WT♂	1088 x 1080	2018-05-06	2	2	0	0		1	1	0
HT♀ x WT♂	1088 x 1080	2018-05-29	2	2	0	0		1	1	0
HT♀ x WT♂	1118 x 1133	2018-07-04	4	1	3	0		2	2	0
HT♀ x WT♂	1118 x 1133	2018-08-26	4	1	3	0		2	2	0
HT♀ x WT♂	1118 x 1133	2018-10-14	3	2	1	0		1.5	1.5	0
HT♂ x WT♀	1164 x 1113	2019-01-12	1	0	1	0		0.5	0.5	0
HT♂ x WT♀	1164 x 1113	2019-02-07	1	1	0	0		0.5	0.5	0
	mean		3.64103	1.76923	1.87179	0		1.82051	1.82051	0
	STDEV		1.8135	1.38529	1.32147	0		0.906752	0.906752	0
	SEM		0.290393	0.221824	0.211605	0		0.145197	0.145197	0
	n (litters)		39	39	39	39		39	39	39
	S (offspring)		142	69	73	0		71	71	0
				p = 0.8471	p = 0.8421
				Chi-Square-Test (Montoliu et al., 2012): p = 0.737 (Mendelian)
Related to male offspring (see pedigrees):
Genotypes				HT	WT	KO	%
Mendelian inheritance HT X WT				0.5	0.5	0
Σ nr of animals per genotype				69	73	0
% of animals per genotype				48.5915	51.4085	0	100
total nr of animals			142
Related to male and female offspring (see pedigrees):
Genotypes				HT	WT	KO	%
Mendelian inheritance HT X WT				0.25	0.25	0	0.5
Σ nr of animals per genotype				69	73	0
% of animals per genotype and gender				25.2747	26.7399	0	52.0147
total nr of HT X WT offspring - both gender			273

## Sheet: HT x KO (Male Offspring)
Breeding Cav3.2 HT x KO (males)				Real # offspring					Theoretical distribution
								2	0	2
Breeding (genotype + sex)	Breeding (Mouse ID)	DoB	Litter size	+/-	+/+	-/-		+/-	+/+	-/-
HT♂ x KO♀	1 x 4	2011-08-08	3	3	0	0		1.5	0	1.5
HT♂ x KO♀	1 x 4	2011-11-04	3	0	0	3		1.5	0	1.5
HT♂ x KO♀	2 x 11	2011-11-04	4	4	0	0		2	0	2
HT♂ x KO♀	2 x 11	2011-12-13	4	0	0	4		2	0	2
HT♂ x KO♀	7 x 43	2012-01-01	3	3	0	0		1.5	0	1.5
HT♂ x KO♀	36 x 28	2012-01-26	2	1	0	1		1	0	1
HT♂ x KO♀	36 x 28	2012-02-17	3	3	0	0		1.5	0	1.5
HT♂ x KO♀	75 x 105	2012-04-11	2	2	0	0		1	0	1
HT♂ x KO♀	75 x 105	2012-04-30	1	1	0	0		0.5	0	0.5
HT♂ x KO♀	70 x 79	2012-05-05	3	2	0	1		1.5	0	1.5
HT♂ x KO♀	142 x 114	2012-05-17	1	0	0	1		0.5	0	0.5
HT♀ x KO♂	399 x 396	2013-04-29	2	1	0	1		1	0	1
HT♀ x KO♂	399 x 513	2013-05-18	5	3	0	2		2.5	0	2.5
HT♀ x KO♂	399 x 396	2013-05-21	2	2	0	0		1	0	1
HT♀ x KO♂	399 x 513	2013-06-26	4	3	0	1		2	0	2
HT♀ x KO♂	470 x 471	2013-12-13	3	2	0	1		1.5	0	1.5
HT♀ x KO♂	470 x 471	2014-01-06	5	4	0	1		2.5	0	2.5
HT♂ x KO♀	617 x 658	2015-03-19	3	2	0	1		1.5	0	1.5
HT♂ x KO♀	616 x 625	2015-03-24	3	3	0	0		1.5	0	1.5
HT♂ x KO♀	617 x 658	2015-05-06	3	1	0	2		1.5	0	1.5
HT♂ x KO♀	617 x 658	2015-06-29	2	1	0	1		1	0	1
HT♂ x KO♀	712 x 692	2015-08-29	1	0	0	1		0.5	0	0.5
HT♂ x KO♀	723 x 689	2015-10-10	3	2	0	1		1.5	0	1.5
HT♀ x KO♂	726 x 714	2015-10-12	1	1	0	0		0.5	0	0.5
HT♀ x KO♂	726 x 714	2015-11-02	1	1	0	0		0.5	0	0.5
HT♂ x KO♀	723 x 689	2015-11-07	3	2	0	1		1.5	0	1.5
HT♂ x KO♀	723 x 689	2015-12-03	2	2	0	0		1	0	1
HT♀ x KO♂	726 x 714	2015-12-15	4	3	0	1		2	0	2
HT♀ x KO♂	726 x 714	2016-01-07	5	2	0	3		2.5	0	2.5
HT♀ x KO♂	726 x 714	2016-01-30	2	1	0	1		1	0	1
HT♂ x KO♀	789 x 749	2016-01-29	4	2	0	2		2	0	2
HT♂ x KO♀	789 x 749	2016-02-21	1	1	0	0		0.5	0	0.5
HT♀ x KO♂	726 x 714	2016-02-24	3	2	0	1		1.5	0	1.5
HT♂ x KO♀	774 x 788	2016-02-28	5	4	0	1		2.5	0	2.5
HT♂ x KO♀	789 x 749	2016-04-15	2	1	0	1		1	0	1
HT♂ x KO♀	774 x 788	2016-05-07	3	3	0	0		1.5	0	1.5
HT♀ x KO♂	851 x 867	2016-08-01	4	1	0	3		2	0	2
HT♀ x KO♂	851 x 867	2016-08-23	3	2	0	1		1.5	0	1.5
HT♀ x KO♂	851 x 867	2016-09-13	1	0	0	1		0.5	0	0.5
HT♀ x KO♂	851 x 867	2016-10-06	4	1	0	3		2	0	2
HT♀ x KO♂	851 x 867	2016-10-30	1	0	0	1		0.5	0	0.5
HT♂ x KO♀	883 x 910	2016-12-12	1	1	0	0		0.5	0	0.5
HT♂ x KO♀	883 x 910	2017-01-27	3	1	0	2		1.5	0	1.5
HT♂ x KO♀	962 x 963	2017-03-14	1	1	0	0		0.5	0	0.5
HT♀ x KO♂	945 x 965	2017-03-17	2	1	0	1		1	0	1
HT♂ x KO♀	962 x 963	2017-04-04	1	1	0	0		0.5	0	0.5
HT♂ x KO♀	962 x 963	2017-04-26	3	1	0	2		1.5	0	1.5
HT♀ x KO♂	945 x 965	2017-05-03	2	1	0	1		1	0	1
HT♂ x KO♀	962 x 963	2017-06-06	5	4	0	1		2.5	0	2.5
HT♀ x KO♂	945 x 965	2017-07-05	6	3	0	3		3	0	3
HT♂ x KO♀	962 x 963	2017-07-02	6	4	0	2		3	0	3
HT♀ x KO♂	1005 x 1014	2017-08-16	5	4	0	1		2.5	0	2.5
HT♀ x KO♂	1005 x 1014	2017-10-11	7	2	0	5		3.5	0	3.5
HT♀ x KO♂	1005 x 1014	2017-12-15	3	0	0	3		1.5	0	1.5
HT♀ x KO♂	1005 x 1014	2018-02-01	1	1	0	0		0.5	0	0.5
HT♂ x KO♀	1104 x 1109	2018-09-08	3	2	0	1		1.5	0	1.5
HT♂ x KO♀	1156 x 1131	2019-01-08	3	3	0	0		1.5	0	1.5
HT♂ x KO♀	1156 x 1131	2019-02-03	1	0	0	1		0.5	0	0.5
HT♂ x KO♀	1156 x 1131	2019-03-01	3	3	0	0		1.5	0	1.5
	mean		2.88136	1.77966	0	1.10169		1.44068	0	1.44068
	STDEV		1.4749	1.20441	0	1.12487		0.737451	0	0.737451
	SEM		0.192016	0.156801	0	0.146446		0.0960079	0	0.0960079
	n (litters)		59	59	59	59		59	59	59
	S (offspring)		170	105	0	65		85	0	85
				p = 0.0678		p = 0.0553
				Chi-Square-Test (Montoliu et al., 2012): p = 0.002 (Non-Mendelian)
Related to male offspring (see pedigrees):
Genotypes				HT	WT	KO	%
Mendelian inheritance HT X KO				0.5	0	0.5
Σ nr of animals per genotype				105	0	65
% of animals per genotype				61.7647	0	38.2353	100
total nr of animals			170
Related to male and female offspring (see pedigrees):
Genotypes				HT	WT	KO	%
Mendelian inheritance HT X KO				0.25	0	0.25	0.5
Σ nr of animals per genotype				105	0	65
% of animals per genotype and gender				33.9806	0	21.0356	55.0162
total nr of HT X KO offspring - both gender			309
