# Supplementary material for: Breeding of Cav2.3 deficient mice reveals Mendelian inheritance in contrast to complex inheritance in Cav3.2 null mutant breeding
Source: Sci Rep. 2021 Jul 7;11:13972. doi: 10.1038/s41598-021-93391-6 (PMC8263769; doi:10.1038/s41598-021-93391-6)
Supplement: Supplementary file 5 — Supplementary Table 3. [file 41598_2021_93391_MOESM5_ESM.xlsx]

## Sheet: HT x HT (Female Offspring)
Breeding Cav3.2 HT x HT (females)					Real # offspring				Theoretical distribution
								2	1	1
Breeding (genotyp + sex)	Breeding (Mouse ID)	DoB	Litter size	+/-	+/+	-/-		+/-	+/+	-/-
HT♂ x HT♀	2113 x 2125/2130	2011-04-21	3	1	1	1		1.5	0.75	0.75
HT♂ x HT♀	2128 x 2115/2119	2011-05-14	8	4	0	4		4	2	2
HT♂ x HT♀	2128 x 2115/2119	2011-06-27	8	7	0	1		4	2	2
HT♂ x HT♀	3 x 9	2011-08-05	2	1	1	0		1	0.5	0.5
HT♂ x HT♀	7 x 13	2011-08-05	2	1	0	1		1	0.5	0.5
HT♂ x HT♀	7 x 14	2011-08-03	6	2	1	3		3	1.5	1.5
HT♂ x HT♀	2128 x 2119	2011-08-24	4	3	0	1		2	1	1
HT♂ x HT♀	3 x 9/10	2011-09-02	4	3	0	1		2	1	1
HT♂ x HT♀	2 x 6	2011-10-07	1	1	0	0		0.5	0.25	0.25
HT♂ x HT♀	7 x 13	2011-10-08	1	1	0	0		0.5	0.25	0.25
HT♂ x HT♀	3 x 10	2011-10-16	1	0	1	0		0.5	0.25	0.25
HT♂ x HT♀	3 x 9	2011-10-18	6	3	2	1		3	1.5	1.5
HT♂ x HT♀	7 x 13	2011-12-13	3	2	0	1		1.5	0.75	0.75
HT♂ x HT♀	75 x 93	2012-04-02	2	2	0	0		1	0.5	0.5
HT♂ x HT♀	84 x 104	2012-04-19	2	0	2	0		1	0.5	0.5
HT♂ x HT♀	75 x 93	2012-04-29	4	3	1	0		2	1	1
HT♂ x HT♀	137 x 129	2012-04-30	5	2	2	1		2.5	1.25	1.25
HT♂ x HT♀	87 x 90	2012-05-11	7	4	3	0		3.5	1.75	1.75
HT♂ x HT♀	142 x 115	2012-05-06	4	2	1	1		2	1	1
HT♂ x HT♀	75 x 93	2012-05-18	4	3	1	0		2	1	1
HT♂ x HT♀	75 x 93	2012-06-15	4	4	0	0		2	1	1
HT♂ x HT♀	75 x 93	2012-07-08	1	0	0	1		0.5	0.25	0.25
HT♂ x HT♀	75 x 93	2012-08-03	2	1	0	1		1	0.5	0.5
HT♂ x HT♀	282 x 286	2012-10-25	1	1	0	0		0.5	0.25	0.25
HT♂ x HT♀	283 x 287	2012-10-31	3	2	1	0		1.5	0.75	0.75
HT♂ x HT♀	294 x 288	2012-11-12	2	1	0	1		1	0.5	0.5
HT♂ x HT♀	306 x 326	2012-12-12	1	1	0	0		0.5	0.25	0.25
HT♂ x HT♀	377 x 375	2013-03-23	5	2	2	1		2.5	1.25	1.25
HT♂ x HT♀	382 x 392	2013-05-06	2	0	2	0		1	0.5	0.5
HT♂ x HT♀	536 x 524	2014-04-28	7	3	2	2		3.5	1.75	1.75
HT♂ x HT♀	577 x 568	2014-09-18	3	1	0	2		1.5	0.75	0.75
HT♂ x HT♀	584 x 586	2014-10-03	5	3	0	2		2.5	1.25	1.25
HT♂ x HT♀	572 x 563	2014-10-17	2	2	0	0		1	0.5	0.5
HT♂ x HT♀	568 x 577	2014-10-27	2	1	0	1		1	0.5	0.5
HT♂ x HT♀	592 x 578	2014-11-03	1	1	0	0		0.5	0.25	0.25
HT♂ x HT♀	572 x 563	2014-11-09	4	1	3	0		2	1	1
HT♂ x HT♀	595 x 596	2014-11-10	1	0	0	1		0.5	0.25	0.25
HT♂ x HT♀	584 x 586	2014-11-13	5	2	2	1		2.5	1.25	1.25
HT♂ x HT♀	568 x 577	2014-11-22	1	1	0	0		0.5	0.25	0.25
HT♂ x HT♀	594 x 607	2014-11-28	1	1	0	0		0.5	0.25	0.25
HT♂ x HT♀	572 x 563	2014-12-03	2	0	1	1		1	0.5	0.5
HT♂ x HT♀	620 x 613	2015-01-22	2	2	0	0		1	0.5	0.5
HT♂ x HT♀	616 x 659	2015-04-17	1	0	0	1		0.5	0.25	0.25
HT♂ x HT♀	620 x 664	2015-04-23	2	1	1	0		1	0.5	0.5
HT♂ x HT♀	616 x 659	2015-05-09	3	2	1	0		1.5	0.75	0.75
HT♂ x HT♀	616 x 659	2015-06-04	2	2	0	0		1	0.5	0.5
HT♂ x HT♀	804 x 820	2016-04-27	4	3	1	0		2	1	1
HT♂ x HT♀	826 x 839	2016-05-25	2	0	2	0		1	0.5	0.5
HT♂ x HT♀	826 x 839	2016-07-09	1	1	0	0		0.5	0.25	0.25
HT♂ x HT♀	826 x 839	2016-08-01	2	2	0	0		1	0.5	0.5
HT♂ x HT♀	841 x 862	2016-08-21	4	2	1	1		2	1	1
HT♂ x HT♀	1034 x 1037	2017-11-06	3	2	0	1		1.5	0.75	0.75
HT♂ x HT♀	1034 x 1037	2017-12-29	4	1	2	1		2	1	1
HT♂ x HT♀	1034 x 1037	2018-02-20	3	3	0	0		1.5	0.75	0.75
HT♂ x HT♀	1098 x 1105	2018-04-03	5	3	0	2		2.5	1.25	1.25
HT♂ x HT♀	1098 x 1105	2018-04-27	2	1	1	0		1	0.5	0.5
	mean		3.07143	1.75	0.678571	0.642857		1.53571	0.767857	0.767857
	STDEV		1.87672	1.31079	0.876089	0.840532		0.93836	0.46918	0.46918
	SEM		0.250787	0.175162	0.117072	0.112321		0.125394	0.0626968	0.0626968
	n (litters)		56	56	56	56		56	56	56
	S (offspring)		172	98	38	36		86	43	43
				p = 0.3220	p = 0.5028	p = 0.3333
				Chi-Square-Test (Montoliu et al., 2012): p = 0.183 (Mendelian)
Related to female offspring (see pedigrees):
Genotypes				HT	WT	KO	%
Mendelian inheritance HT X HT				0.5	0.25	0.25
Σ nr of animals per genotype				98	38	36
% of animals per genotype				56.9767	22.093	20.9302	100
total nr of animals			172
Related to male and female offspring (see pedigrees):
Genotypes				HT	WT	KO	%
Mendelian inheritance HT X HT				0.25	0.125	0.125	50
Σ nr of animals per genotype				98	38	36
% of animals per genotype and gender				28.4884	11.0465	10.4651	50
total nr of HT X HT offspring - both gender			344

## Sheet: HT x WT (Female Offspring)
Breeding Cav3.2 HT x WT (females)					Real # offsprings				Theoretical distribution
								2	2	0
Breeding (genotyp + sex)	Breeding (Mouse ID)	DoB	Litter size	+/-	+/+	-/-		+/-	+/+	-/-
HT♂ x WT♀	1 x 5	2012-01-08	4	3	1	0		2	2	0
HT♂ x WT♀	70 x 91	2012-01-20	2	2	0	0		1	1	0
HT♂ x WT♀	70 x 91	2012-02-09	2	1	1	0		1	1	0
HT♂ x WT♀	87 x 89	2012-06-23	4	3	1	0		2	2	0
HT♂ x WT♀	282 x 250	2012-11-13	4	1	3	0		2	2	0
HT♂ x WT♀	309 x 329	2012-12-13	2	0	2	0		1	1	0
HT♂ x WT♀	377 x 387	2013-04-12	5	3	2	0		2.5	2.5	0
HT♂ x WT♀	439 x 418	2013-10-19	5	2	3	0		2.5	2.5	0
HT♂ x WT♀	485 x 478	2013-12-13	2	1	1	0		1	1	0
HT♂ x WT♀	486 x 479	2013-12-10	2	2	0	0		1	1	0
HT♂ x WT♀	486 x 479	2013-12-30	2	0	2	0		1	1	0
HT♂ x WT♀	485 x 478	2014-01-19	2	2	0	0		1	1	0
HT♀ x WT♂	606 x 632	2015-04-15	3	1	2	0		1.5	1.5	0
HT♀ x WT♂	606 x 667	2015-05-11	3	2	1	0		1.5	1.5	0
HT♀ x WT♂	606 x 667	2015-06-21	1	1	0	0		0.5	0.5	0
HT♀ x WT♂	684 x 690	2015-07-09	4	2	2	0		2	2	0
HT♀ x WT♂	684 x 690	2015-08-20	5	3	2	0		2.5	2.5	0
HT♀ x WT♂	710 x 691	2015-09-10	4	1	3	0		2	2	0
HT♂ x WT♀	723 x 731	2015-10-11	1	0	1	0		0.5	0.5	0
HT♀ x WT♂	710 x 691	2015-10-20	4	3	1	0		2	2	0
HT♀ x WT♂	710 x 691	2015-11-17	4	4	0	0		2	2	0
HT♂ x WT♀	741 x 757	2015-11-26	1	1	0	0		0.5	0.5	0
HT♂ x WT♀	840 x 870	2016-07-27	3	1	2	0		1.5	1.5	0
HT♂ x WT♀	840 x 870	2016-08-20	5	2	3	0		2.5	2.5	0
HT♂ x WT♀	840 x 870	2016-09-14	2	1	1	0		1	1	0
HT♂ x WT♀	840 x 870	2016-10-05	6	4	2	0		3	3	0
HT♂ x WT♀	840 x 870	2016-10-30	2	2	0	0		1	1	0
HT♀ x WT♂	898 x 887	2016-12-02	2	0	2	0		1	1	0
HT♀ x WT♂	961 x 946	2017-03-15	3	2	1	0		1.5	1.5	0
HT♀ x WT♂	961 x 946	2017-04-26	5	2	3	0		2.5	2.5	0
HT♀ x WT♂	961 x 946	2017-06-09	4	1	3	0		2	2	0
HT♀ x WT♂	995 x 1038	2017-11-14	2	0	2	0		1	1	0
HT♀ x WT♂	995 x 1038	2017-12-08	2	1	1	0		1	1	0
HT♀ x WT♂	995 x 1038	2018-01-01	3	2	1	0		1.5	1.5	0
HT♀ x WT♂	1088 x 1080	2018-04-11	2	1	1	0		1	1	0
HT♀ x WT♂	1088 x 1080	2018-05-06	4	1	3	0		2	2	0
HT♀ x WT♂	1088 x 1080	2018-05-29	1	0	1	0		0.5	0.5	0
HT♀ x WT♂	1118 x 1133	2018-06-11	3	1	2	0		1.5	1.5	0
HT♀ x WT♂	1118 x 1133	2018-07-04	1	0	1	0		0.5	0.5	0
HT♀ x WT♂	1118 x 1133	2018-08-26	4	1	3	0		2	2	0
HT♀ x WT♂	1118 x 1133	2018-10-14	3	0	3	0		1.5	1.5	0
HT♂ x WT♀	1164 x 1113	2019-01-12	5	2	3	0		2.5	2.5	0
HT♂ x WT♀	1164 x 1113	2019-02-07	3	1	2	0		1.5	1.5	0
	mean		3.04651	1.46512	1.5814	0		1.52326	1.52326	0
	STDEV		1.34436	1.07679	1.02893	0		0.672181	0.672181	0
	SEM		0.205013	0.164208	0.15691	0		0.102507	0.102507	0
	n (litters)		43	43	43	43		43	43	43
	S (offspring)		131	63	68	0		65.5	65.5	0
				p = 0.7647	p = 0.7572
				Chi-Square-Test (Montoliu et al., 2012): p = 0.662 (Mendelian)
Related to female offspring (see pedigrees):
Genotypes				HT	WT	KO	%
Mendelian inheritance HT X WT				0.5	0.5	0
Σ nr of animals per genotype				63	68	0
% of animals per genotype				48.0916	51.9084	0	100
total nr of animals			131
Related to male and female offspring (see pedigrees):
Genotypes				HT	WT	KO	%
Mendelian inheritance HT X WT				0.25	0.25	0	0.5
Σ nr of animals per genotype				63	68	0
% of animals per genotype and gender				23.0769	24.9084	0	47.9853
total nr of HT X WT offsprings - both gender			273

## Sheet: HT x KO (Female Offspring)
Breeding Cav3.2 HT x KO (females)					Real # offspring				Theoretical distribution
								2	0	2
Breeding (genotyp + sex)	Breeding (Mouse ID)	DoB	Litter size	+/-	+/+	-/-		+/-	+/+	-/-
HT♂ x KO♀	1 x 4	2011-08-08	1	1	0	0		0.5	0	0.5
HT♂ x KO♀	1 x 4	2011-11-04	2	1	0	1		1	0	1
HT♂ x KO♀	2 x 11	2011-11-04	3	1	0	2		1.5	0	1.5
HT♂ x KO♀	2 x 11	2011-12-13	3	0	0	3		1.5	0	1.5
HT♂ x KO♀	7 x 43	2012-01-01	3	3	0	0		1.5	0	1.5
HT♂ x KO♀	36 x 28	2012-01-26	2	1	0	1		1	0	1
HT♂ x KO♀	75 x 105	2012-04-11	1	1	0	0		0.5	0	0.5
HT♂ x KO♀	75 x 105	2012-04-30	1	0	0	1		0.5	0	0.5
HT♂ x KO♀	70 x 79	2012-05-05	1	0	0	1		0.5	0	0.5
HT♂ x KO♀	142 x 114	2012-05-17	2	1	0	1		1	0	1
HT♀ x KO♂	399 x 396	2013-04-29	1	1	0	0		0.5	0	0.5
HT♀ x KO♂	399 x 513	2013-05-18	2	2	0	0		1	0	1
HT♀ x KO♂	399 x 396	2013-05-21	2	2	0	0		1	0	1
HT♀ x KO♂	399 x 513	2013-06-26	5	3	0	2		2.5	0	2.5
HT♀ x KO♂	470 x 471	2013-12-13	4	1	0	3		2	0	2
HT♀ x KO♂	470 x 471	2014-01-06	3	2	0	1		1.5	0	1.5
HT♂ x KO♀	616 x 625	2015-03-24	1	1	0	0		0.5	0	0.5
HT♂ x KO♀	616 x 625	2015-04-17	4	2	0	2		2	0	2
HT♂ x KO♀	617 x 658	2015-05-06	4	2	0	2		2	0	2
HT♂ x KO♀	617 x 658	2015-06-29	1	0	0	1		0.5	0	0.5
HT♂ x KO♀	712 x 692	2015-08-29	2	0	0	2		1	0	1
HT♂ x KO♀	723 x 689	2015-10-10	1	1	0	0		0.5	0	0.5
HT♀ x KO♂	726 x 714	2015-10-12	1	1	0	0		0.5	0	0.5
HT♀ x KO♂	726 x 714	2015-11-02	3	3	0	0		1.5	0	1.5
HT♂ x KO♀	723 x 689	2015-11-07	3	2	0	1		1.5	0	1.5
HT♂ x KO♀	723 x 689	2015-12-03	1	1	0	0		0.5	0	0.5
HT♀ x KO♂	726 x 714	2015-12-15	3	3	0	0		1.5	0	1.5
HT♀ x KO♂	726 x 714	2016-01-07	1	1	0	0		0.5	0	0.5
HT♂ x KO♀	774 x 788	2016-01-13	5	3	0	2		2.5	0	2.5
HT♀ x KO♂	726 x 714	2016-01-30	2	1	0	1		1	0	1
HT♂ x KO♀	789 x 749	2016-01-29	1	0	0	1		0.5	0	0.5
HT♂ x KO♀	789 x 749	2016-02-21	4	1	0	3		2	0	2
HT♀ x KO♂	726 x 714	2016-02-24	2	1	0	1		1	0	1
HT♂ x KO♀	774 x 788	2016-02-28	3	2	0	1		1.5	0	1.5
HT♂ x KO♀	774 x 788	2016-04-03	2	2	0	0		1	0	1
HT♂ x KO♀	789 x 749	2016-04-15	4	1	0	3		2	0	2
HT♂ x KO♀	774 x 788	2016-05-07	3	1	0	2		1.5	0	1.5
HT♀ x KO♂	851 x 867	2016-08-01	1	1	0	0		0.5	0	0.5
HT♀ x KO♂	851 x 867	2016-09-13	4	2	0	2		2	0	2
HT♀ x KO♂	851 x 867	2016-10-06	4	4	0	0		2	0	2
HT♀ x KO♂	851 x 867	2016-10-30	4	4	0	0		2	0	2
HT♂ x KO♀	883 x 910	2016-12-12	4	1	0	3		2	0	2
HT♂ x KO♀	883 x 910	2017-01-27	4	1	0	3		2	0	2
HT♂ x KO♀	962 x 963	2017-03-14	1	0	0	1		0.5	0	0.5
HT♀ x KO♂	945 x 965	2017-03-17	1	1	0	0		0.5	0	0.5
HT♂ x KO♀	962 x 963	2017-04-04	2	2	0	0		1	0	1
HT♂ x KO♀	962 x 963	2017-04-26	3	2	0	1		1.5	0	1.5
HT♀ x KO♂	945 x 965	2017-05-03	3	1	0	2		1.5	0	1.5
HT♂ x KO♀	962 x 963	2017-06-06	1	1	0	0		0.5	0	0.5
HT♀ x KO♂	945 x 965	2017-07-05	2	2	0	0		1	0	1
HT♀ x KO♂	1005 x 1014	2017-08-16	4	4	0	0		2	0	2
HT♀ x KO♂	1005 x 1014	2017-10-11	3	1	0	2		1.5	0	1.5
HT♀ x KO♂	1005 x 1014	2017-12-15	5	3	0	2		2.5	0	2.5
HT♀ x KO♂	1005 x 1014	2018-02-01	4	3	0	1		2	0	2
HT♂ x KO♀	1156 x 1131	2019-02-03	1	1	0	0		0.5	0	0.5
HT♂ x KO♀	1156 x 1131	2019-03-01	1	0	0	1		0.5	0	0.5
	mean		2.48214	1.48214	0	1		1.24107	0	1.24107
	STDEV		1.29321	1.06158	0	1.02691		0.646607	0	0.646607
	SEM		0.172813	0.141859	0	0.137227		0.0864065	0	0.0864065
	n (litters)		56	56	56	56		56	56	56
	S (offspring)		139	83	0	56		69.5	0	69.5
				p = 0.1495		p = 0.1400
				Chi-Square-Test (Montoliu et al., 2012): p = 0.022 (Non-Mendelian)
Related to female offspring (see pedigrees):
Genotypes				HT	WT	KO	%
Mendelian inheritance HT X KO				0.5	0	0.5
Σ nr of animals per genotype				83	0	56
% of animals per genotype				59.7122	0	40.2878	100
total nr of animals			139
Related to male and female offspring (see pedigrees):
Genotypes				HT	WT	KO	%
Mendelian inheritance HT X KO				0.25	0	0.25	0.5
Σ nr of animals per genotype				83	0	56
% of animals per genotype and gender				26.8608	0	18.123	44.9838
total nr of HT X KO offsprings - both gender			309
