# Supplementary material for: Breeding of Cav2.3 deficient mice reveals Mendelian inheritance in contrast to complex inheritance in Cav3.2 null mutant breeding
Source: Sci Rep. 2021 Jul 7;11:13972. doi: 10.1038/s41598-021-93391-6 (PMC8263769; doi:10.1038/s41598-021-93391-6)
Supplement: Supplementary file 6 — Supplementary Table 4. [file 41598_2021_93391_MOESM6_ESM.xlsx]

## Sheet: HT x HT (Both sexes)
Breeding Cav2.3 HT x HT (both sexes)					Real # offspring				Theoretical distribution
								2	1	1
Breeding (genotyp + sex)	Breeding (Mouse ID)	DoB	Litter size	+/-	+/+	-/-		+/-	+/+	-/-
HT♂ x HT♀	1 x 3	2011-12-15	6	2	1	3		3	1.5	1.5
HT♂ x HT♀	1 x 3	2011-01-09	4	1	0	3		2	1	1
HT♂ x HT♀	17 x 12	2012-06-01	10	5	0	5		5	2.5	2.5
HT♂ x HT♀	19 x 24	2012-06-13	5	2	2	1		2.5	1.25	1.25
HT♂ x HT♀	21 x 23	2012-06-21	9	5	1	3		4.5	2.25	2.25
HT♂ x HT♀	19 x 24	2012-07-06	4	1	0	3		2	1	1
HT♂ x HT♀	19 x 24	2012-07-29	1	1	0	0		0.5	0.25	0.25
HT♂ x HT♀	125 x 88	2012-10-04	3	2	0	1		1.5	0.75	0.75
HT♂ x HT♀	124 x 85	2012-10-04	6	2	3	1		3	1.5	1.5
HT♂ x HT♀	113 x 110	2012-10-04	8	5	2	1		4	2	2
HT♂ x HT♀	92 x 128	2012-10-05	5	3	0	2		2.5	1.25	1.25
HT♂ x HT♀	113 x 123	2012-10-26	6	2	2	2		3	1.5	1.5
HT♂ x HT♀	92 x 129	2012-10-29	7	4	2	1		3.5	1.75	1.75
HT♂ x HT♀	92 x 129	2012-11-17	7	2	1	4		3.5	1.75	1.75
HT♂ x HT♀	113 x 123	2012-11-24	2	1	0	1		1	0.5	0.5
HT♂ x HT♀	211 x 203	2012-12-12	8	5	1	2		4	2	2
HT♂ x HT♀	183 x 205	2012-12-12	6	3	2	1		3	1.5	1.5
HT♂ x HT♀	182 x 204	2012-12-13	8	5	2	1		4	2	2
HT♂ x HT♀	414 x 419	2013-07-06	4	3	1	0		2	1	1
HT♂ x HT♀	497 x 494	2013-10-18	4	2	1	1		2	1	1
HT♂ x HT♀	539 x 552	2014-01-27	6	4	1	1		3	1.5	1.5
HT♂ x HT♀	539 x 552	2014-02-19	8	4	2	2		4	2	2
HT♂ x HT♀	608 x 662	2014-06-11	9	7	0	2		4.5	2.25	2.25
HT♂ x HT♀	608 x 662	2014-07-07	8	4	2	2		4	2	2
HT♂ x HT♀	608 x 662	2014-07-31	9	5	2	2		4.5	2.25	2.25
HT♂ x HT♀	688 x 683	2014-08-14	7	1	1	5		3.5	1.75	1.75
HT♂ x HT♀	688 x 683	2014-10-07	7	2	2	3		3.5	1.75	1.75
HT♂ x HT♀	688 x 683	2014-11-29	4	1	1	2		2	1	1
HT♂ x HT♀	688 x 683	2014-12-21	5	2	2	1		2.5	1.25	1.25
HT♂ x HT♀	819 x 831	2015-04-15	8	4	3	1		4	2	2
HT♂ x HT♀	819 x 831	2015-05-13	10	6	3	1		5	2.5	2.5
HT♂ x HT♀	819 x 831	2015-06-11	9	4	0	5		4.5	2.25	2.25
HT♂ x HT♀	895 x 889	2015-07-29	5	3	1	1		2.5	1.25	1.25
HT♂ x HT♀	895 x 889	2015-08-22	8	5	1	2		4	2	2
HT♂ x HT♀	895 x 889	2015-09-18	8	4	1	3		4	2	2
HT♂ x HT♀	895 x 889	2015-10-11	5	1	3	1		2.5	1.25	1.25
HT♂ x HT♀	960 x 955	2015-11-03	6	2	2	2		3	1.5	1.5
HT♂ x HT♀	895 x 889	2015-11-05	8	7	1	0		4	2	2
HT♂ x HT♀	960 x 955	2015-11-26	7	2	3	2		3.5	1.75	1.75
HT♂ x HT♀	960 x 955	2015-12-21	10	5	4	1		5	2.5	2.5
HT♂ x HT♀	960 x 955	2016-01-13	7	4	2	1		3.5	1.75	1.75
HT♂ x HT♀	1007 x 1059	2016-02-12	4	0	0	4		2	1	1
HT♂ x HT♀	1007 x 1059	2016-03-10	9	6	0	3		4.5	2.25	2.25
HT♂ x HT♀	1007 x 1059	2016-05-11	6	3	0	3		3	1.5	1.5
HT♂ x HT♀	1007 x 1059	2016-06-08	2	1	0	1		1	0.5	0.5
HT♂ x HT♀	1244 x 1259	2017-01-09	6	4	1	1		3	1.5	1.5
HT♂ x HT♀	1244 x 1259	2017-02-04	6	2	1	3		3	1.5	1.5
HT♂ x HT♀	1344 x 1384	2017-09-16	7	3	4	0		3.5	1.75	1.75
HT♂ x HT♀	1344 x 1384	2017-10-13	6	1	2	3		3	1.5	1.5
HT♂ x HT♀	1344 x 1384	2017-11-06	6	3	2	1		3	1.5	1.5
HT♂ x HT♀	1344 x 1384	2017-12-02	9	6	2	1		4.5	2.25	2.25
HT♂ x HT♀	1407 x 1357	2017-12-21	5	3	1	1		2.5	1.25	1.25
HT♂ x HT♀	1407 x 1357	2018-02-09	5	3	0	2		2.5	1.25	1.25
HT♂ x HT♀	1407 x 1357	2018-03-24	6	3	1	2		3	1.5	1.5
HT♂ x HT♀	1490 x 1504	2018-06-13	5	4	0	1		2.5	1.25	1.25
	mean		6.34545	3.18182	1.30909	1.85455		3.17273	1.58636	1.58636
	STVEV		2.09247	1.70066	1.08649	1.23855		1.04624	0.523119	0.523119
	SEM		0.282149	0.229317	0.146503	0.167006		0.141075	0.0705373	0.0705373
	n (litters)		55	55	55	55		55	55	55
	S (offspring)		349	175	72	102		174.5	87.25	87.25
				p = 0.9731	p = 0.0910	p = 0.1420
				Chi-Square-Test (Montoliu et al., 2012): p = 0.076 (Mendelian)
See peedigrees:
Genotypes				HT	WT	KO	%
Mendelian inheritance HT X HT				0.5	0.25	0.25
Σ nr of animals per genotype				175	72	102
% of animals per genotype				50.1433	20.6304	29.2264	100
total nr of animals			349

## Sheet: HT x WT (Both sexes)
Breeding Cav2.3 HT x WT (both sexes)					Real # offspring				Theoretical distribution
								2	2	0
Breeding (genotyp + sex)	Breeding (Mouse ID)	DoB	Litter size	+/-	+/+	-/-		+/-	+/+	-/-
HT♂ x WT♀	4 x 8	2012-03-23	7	2	5	0		3.5	3.5	0
HT♂ x WT♀	4 x 8	2012-04-16	8	5	3	0		4	4	0
HT♂ x WT♀	21 x 43	2012-07-08	6	6	0	0		3	3	0
HT♂ x WT♀	211 x 179	2012-12-13	6	4	2	0		3	3	0
HT♂ x WT♀	307 x 301	2013-04-15	7	2	5	0		3.5	3.5	0
HT♂ x WT♀	308 x 300	2013-05-03	9	6	3	0		4.5	4.5	0
HT♂ x WT♀	307 x 301	2013-05-06	10	3	7	0		5	5	0
HT♂ x WT♀	528 x 499	2014-01-24	4	2	2	0		2	2	0
HT♂ x WT♀	579 x 566	2014-03-14	9	5	4	0		4.5	4.5	0
HT♀ x WT♂	610 x 661	2014-06-06	10	2	8	0		5	5	0
HT♀ x WT♂	610 x 661	2014-07-22	10	3	7	0		5	5	0
HT♀ x WT♂	615 x 759	2014-10-29	7	6	1	0		3.5	3.5	0
HT♀ x WT♂	615 x 759	2014-12-12	9	4	5	0		4.5	4.5	0
HT♀ x WT♂	748 x 762	2014-12-29	9	6	3	0		4.5	4.5	0
HT♀ x WT♂	748 x 762	2015-01-20	10	1	9	0		5	5	0
HT♀ x WT♂	748 x 762	2015-03-10	3	2	1	0		1.5	1.5	0
HT♀ x WT♂	748 x 762	2015-04-04	8	3	5	0		4	4	0
HT♂ x WT♀	828 x 824	2015-04-18	3	0	3	0		1.5	1.5	0
HT♂ x WT♀	828 x 824	2015-05-10	7	5	2	0		3.5	3.5	0
HT♂ x WT♀	828 x 824	2015-06-04	4	1	3	0		2	2	0
HT♂ x WT♀	828 x 824	2015-07-10	5	1	4	0		2.5	2.5	0
HT♂ x WT♀	971 x 962	2015-11-08	6	2	4	0		3	3	0
HT♂ x WT♀	971 x 962	2015-12-06	7	2	5	0		3.5	3.5	0
HT♂ x WT♀	971 x 962	2015-12-31	9	3	6	0		4.5	4.5	0
HT♂ x WT♀	971 x 962	2016-01-26	8	3	5	0		4	4	0
HT♀ x WT♂	1033 x 1049	2016-02-09	7	4	3	0		3.5	3.5	0
HT♀ x WT♂	1033 x 1049	2016-03-06	10	6	4	0		5	5	0
HT♀ x WT♂	1033 x 1049	2016-04-13	8	5	3	0		4	4	0
HT♂ x WT♀	1061 x 1145	2016-05-19	7	2	5	0		3.5	3.5	0
HT♂ x WT♀	1061 x 1145	2016-06-19	11	7	4	0		5.5	5.5	0
HT♂ x WT♀	1061 x 1145	2016-07-21	5	2	3	0		2.5	2.5	0
HT♀ x WT♂	1089 x 1152	2016-07-28	6	5	1	0		3	3	0
HT♀ x WT♂	1206 x 1159	2016-09-09	8	4	4	0		4	4	0
HT♀ x WT♂	1206 x 1159	2016-10-24	2	1	1	0		1	1	0
HT♀ x WT♂	1206 x 1159	2016-11-13	5	2	3	0		2.5	2.5	0
HT♀ x WT♂	1281 x 1287	2017-03-16	8	5	3	0		4	4	0
HT♀ x WT♂	1281 x 1287	2017-04-13	10	6	4	0		5	5	0
HT♀ x WT♂	1281 x 1287	2017-05-25	10	4	6	0		5	5	0
HT♀ x WT♂	1281 x 1287	2017-06-21	9	6	3	0		4.5	4.5	0
HT♀ x WT♂	1281 x 1287	2017-08-04	8	7	1	0		4	4	0
HT♂ x WT♀	1342 x 1367	2017-11-07	3	2	1	0		1.5	1.5	0
HT♂ x WT♀	1342 x 1367	2017-12-19	6	2	4	0		3	3	0
HT♂ x WT♀	1342 x 1367	2018-01-31	5	2	3	0		2.5	2.5	0
HT♂ x WT♀	1475 x 1473	2018-03-22	6	6	0	0		3	3	0
HT♂ x WT♀	1475 x 1473	2018-06-26	3	3	0	0		1.5	1.5	0
HT♂ x WT♀	1497 x 753 (C57Bl6/J)	2018-07-10	10	3	7	0		5	5	0
HT♂ x WT♀	1498 x 754 (C57Bl6/J)	2018-07-17	4	0	4	0		2	2	0
HT♂ x WT♀	1497 x 753 (C57Bl6/J)	2018-08-31	8	4	4	0		4	4	0
HT♂ x WT♀	1507 x 1538	2018-12-12	5	1	4	0		2.5	2.5	0
HT♂ x WT♀	1507 x 1538	2019-01-23	6	3	3	0		3	3	0
HT♀ x WT♂	1566 x 1521	2019-02-16	6	2	4	0		3	3	0
	mean		7	3.39216	3.60784	0		3.5	3.5	0
	STVEV		2.29783	1.88763	2.01076	0		1.14891	1.14891	0
	SEM		0.32176	0.264321	0.281562	0		0.16088	0.16088	0
	n (litters)		51	51	51	51		51	51	51
	S (offspring)		357	173	184	0		178.5	178.5	0
				p = 0.7282	p = 0.7402
				Chi-Square-Test (Montoliu et al., 2012): p = 0.560 (Mendelian)
See peedigrees:
Genotypes				HT	WT	KO	%
Mendelian inheritance HT X WT				0.5	0.5	0
Σ nr of animals per genotype				173	184	0
% of animals per genotype				48.4594	51.5406	0	100
total nr of animals			357

## Sheet: HT x KO (Both sexes)
Breeding Cav2.3 HT x KO (both sexes)					Real # offspring				Theoretical distribution
								2	0	2
Breeding (genotyp + sex)	Breeding (Mouse ID)	DoB	Litter size	+/-	+/+	-/-		+/-	+/+	-/-
HT♂ x KO♀	2 x 6	2012-04-18	8	2	0	6		4	0	4
HT♂ x KO♀	2 x 6	2012-06-24	11	4	0	7		5.5	0	5.5
HT♂ x KO♀	17 x 13	2012-06-30	8	4	0	4		4	0	4
HT♂ x KO♀	17 x 13	2012-07-26	9	4	0	5		4.5	0	4.5
HT♂ x KO♀	2 x 6	2012-08-26	13	11	0	2		6.5	0	6.5
HT♂ x KO♀	19 x 26	2012-09-07	5	2	0	3		2.5	0	2.5
HT♂ x KO♀	125 x 109	2012-10-04	4	2	0	2		2	0	2
HT♂ x KO♀	111 x 122	2012-10-04	8	4	0	4		4	0	4
HT♂ x KO♀	124 x 89	2012-10-04	7	3	0	4		3.5	0	3.5
HT♂ x KO♀	111 x 122	2012-10-29	4	1	0	3		2	0	2
HT♂ x KO♀	125 x 109	2012-10-31	10	4	0	6		5	0	5
HT♂ x KO♀	124 x 89	2012-10-31	6	3	0	3		3	0	3
HT♂ x KO♀	124 x 89	2012-11-26	10	7	0	3		5	0	5
HT♂ x KO♀	125 x 109	2012-11-27	8	3	0	5		4	0	4
HT♂ x KO♀	289 x 273	2013-05-06	8	3	0	5		4	0	4
HT♂ x KO♀	432 x 401	2013-08-17	3	1	0	2		1.5	0	1.5
HT♂ x KO♀	537 x 550	2014-01-24	7	4	0	3		3.5	0	3.5
HT♂ x KO♀	658 x 550	2014-05-23	8	4	0	4		4	0	4
HT♂ x KO♀	658 x 550	2014-07-06	5	2	0	3		2.5	0	2.5
HT♂ x KO♀	658 x 550	2014-08-18	6	4	0	2		3	0	3
HT♀ x KO♂	632 x 675	2014-08-31	9	5	0	4		4.5	0	4.5
HT♂ x KO♀	658 x 550	2014-10-01	3	2	0	1		1.5	0	1.5
HT♀ x KO♂	632 x 675	2014-12-03	5	3	0	2		2.5	0	2.5
HT♂ x KO♀	769 x 775	2015-01-20	8	5	0	3		4	0	4
HT♂ x KO♀	769 x 775	2015-03-12	9	2	0	7		4.5	0	4.5
HT♂ x KO♀	769 x 775	2015-04-07	9	4	0	5		4.5	0	4.5
HT♂ x KO♀	870 x 853	2015-06-28	7	4	0	3		3.5	0	3.5
HT♂ x KO♀	870 x 853	2015-08-13	9	3	0	6		4.5	0	4.5
HT♂ x KO♀	912 x 922	2015-08-31	7	4	0	3		3.5	0	3.5
HT♂ x KO♀	870 x 853	2015-09-05	6	3	0	3		3	0	3
HT♂ x KO♀	912 x 922	2015-09-30	5	1	0	4		2.5	0	2.5
HT♂ x KO♀	912 x 922	2015-10-29	8	4	0	4		4	0	4
HT♀ x KO♂	948 x 963	2015-11-06	6	3	0	3		3	0	3
HT♂ x KO♀	912 x 922	2015-11-29	8	6	0	2		4	0	4
HT♀ x KO♂	948 x 963	2015-12-01	8	3	0	5		4	0	4
HT♀ x KO♂	948 x 963	2016-01-08	9	7	0	2		4.5	0	4.5
HT♀ x KO♂	948 x 963	2016-02-04	8	4	0	4		4	0	4
HT♀ x KO♂	1044 x 1008	2016-02-09	6	2	0	4		3	0	3
HT♀ x KO♂	1044 x 1008	2016-03-17	6	2	0	4		3	0	3
HT♂ x KO♀	1107 x 1149	2016-05-25	6	5	0	1		3	0	3
HT♂ x KO♀	1107 x 1149	2016-06-22	8	6	0	2		4	0	4
HT♀ x KO♂	1130 x 1158	2016-07-26	7	2	0	5		3.5	0	3.5
HT♂ x KO♀	1111 x 1181	2016-08-05	5	2	0	3		2.5	0	2.5
HT♀ x KO♂	1130 x 1158	2016-08-20	2	2	0	0		1	0	1
HT♂ x KO♀	1111 x 1181	2016-09-03	9	6	0	3		4.5	0	4.5
HT♀ x KO♂	1130 x 1158	2016-09-11	9	6	0	3		4.5	0	4.5
HT♀ x KO♂	1130 x 1158	2016-10-06	7	6	0	1		3.5	0	3.5
HT♂ x KO♀	1186 x 1238	2016-11-16	6	2	0	4		3	0	3
HT♂ x KO♀	1186 x 1238	2016-12-14	6	3	0	3		3	0	3
HT♂ x KO♀	1186 x 1238	2017-01-11	7	6	0	1		3.5	0	3.5
HT♂ x KO♀	1186 x 1238	2017-02-09	10	4	0	6		5	0	5
HT♂ x KO♀	1186 x 1238	2017-03-10	8	5	0	3		4	0	4
HT♀ x KO♂	1247 x 1283	2017-03-16	6	4	0	2		3	0	3
HT♀ x KO♂	1247 x 1283	2017-04-13	5	4	0	1		2.5	0	2.5
HT♀ x KO♂	1247 x 1283	2017-05-06	5	3	0	2		2.5	0	2.5
HT♀ x KO♂	1247 x 1283	2017-07-04	5	3	0	2		2.5	0	2.5
HT♂ x KO♀	1341 x 1328	2017-07-26	4	1	0	3		2	0	2
HT♂ x KO♀	1341 x 1328	2017-08-19	6	3	0	3		3	0	3
HT♂ x KO♀	1341 x 1328	2017-10-13	9	3	0	6		4.5	0	4.5
HT♂ x KO♀	1341 x 1328	2017-11-11	4	4	0	0		2	0	2
HT♂ x KO♀	1341 x 1328	2017-12-05	7	3	0	4		3.5	0	3.5
HT♀ x KO♂	1413 x 1352	2017-12-11	3	1	0	2		1.5	0	1.5
HT♀ x KO♂	1413 x 1352	2018-03-19	4	3	0	1		2	0	2
HT♂ x KO♀	1539 x 1520	2019-02-16	4	3	0	1		2	0	2
	mean		6.8125	3.57812	0	3.23438		3.40625	0	3.40625
	STVEV		2.16667	1.75304	0	1.63049		1.08333	0	1.08333
	SEM		0.270833	0.219131	0	0.203811		0.135417	0	0.135417
	n (litters)		64	64	64	64		64	64	64
	S (offspring)		436	229	0	207		218	0	218
				p = 0.5058		p = 0.4837
				Chi-Square-Test (Montoliu et al., 2012): p = 0.292 (Mendelian)
See peedigrees:
Genotypes				HT	WT	KO	%
Mendelian inheritance HT X KO				0.5	0	0.5
Σ nr of animals per genotype				229	0	207
% of animals per genotype				52.5229	0	47.4771	100
total nr of animals			436
