# Supplementary material for: Breeding of Cav2.3 deficient mice reveals Mendelian inheritance in contrast to complex inheritance in Cav3.2 null mutant breeding
Source: Sci Rep. 2021 Jul 7;11:13972. doi: 10.1038/s41598-021-93391-6 (PMC8263769; doi:10.1038/s41598-021-93391-6)
Supplement: Supplementary file 7 — Supplementary Table 5. [file 41598_2021_93391_MOESM7_ESM.xlsx]

## Sheet: HT x HT (Male Offspring)
Breeding Cav2.3 HT x HT (males)					Real # offspring				Theoretical distribution
								2	1	1
Breeding (genotype + sex)	Breeding (Mouse ID)	DoB	Litter size	+/-	+/+	-/-		+/-	+/+	-/-
HT♂ x HT♀	1 x 3	2011-12-15	2	1	0	1		1	0.5	0.5
HT♂ x HT♀	1 x 3	2012-01-09	2	0	0	2		1	0.5	0.5
HT♂ x HT♀	17 x 12	2012-06-01	4	3	0	1		2	1	1
HT♂ x HT♀	19 x 24	2012-06-13	4	1	2	1		2	1	1
HT♂ x HT♀	21 x 23	2012-06-21	3	2	0	1		1.5	0.75	0.75
HT♂ x HT♀	19 x 24	2012-07-06	1	0	0	1		0.5	0.25	0.25
HT♂ x HT♀	19 x 24	2012-07-29	1	1	0	0		0.5	0.25	0.25
HT♂ x HT♀	124 x 85	2012-10-04	3	1	2	0		1.5	0.75	0.75
HT♂ x HT♀	113 x 110	2012-10-04	4	1	2	1		2	1	1
HT♂ x HT♀	92 x 128	2012-10-05	3	2	0	1		1.5	0.75	0.75
HT♂ x HT♀	113 x 123	2012-10-26	2	1	1	0		1	0.5	0.5
HT♂ x HT♀	92 x 129	2012-10-29	3	2	1	0		1.5	0.75	0.75
HT♂ x HT♀	92 x 129	2012-11-17	4	1	0	3		2	1	1
HT♂ x HT♀	113 x 123	2012-11-24	2	1	0	1		1	0.5	0.5
HT♂ x HT♀	211 x 203	2012-12-12	3	1	0	2		1.5	0.75	0.75
HT♂ x HT♀	183 x 205	2012-12-12	3	2	1	0		1.5	0.75	0.75
HT♂ x HT♀	182 x 204	2012-12-13	3	3	0	0		1.5	0.75	0.75
HT♂ x HT♀	497 x 494	2013-10-18	1	1	0	0		0.5	0.25	0.25
HT♂ x HT♀	539 x 552	2014-01-27	2	1	1	0		1	0.5	0.5
HT♂ x HT♀	539 x 552	2014-02-19	6	3	2	1		3	1.5	1.5
HT♂ x HT♀	608 x 662	2014-06-11	4	4	0	0		2	1	1
HT♂ x HT♀	608 x 662	2014-07-07	4	1	2	1		2	1	1
HT♂ x HT♀	608 x 662	2014-07-31	4	2	0	2		2	1	1
HT♂ x HT♀	688 x 683	2014-08-14	4	0	1	3		2	1	1
HT♂ x HT♀	688 x 683	2014-10-07	3	1	2	0		1.5	0.75	0.75
HT♂ x HT♀	688 x 683	2014-11-29	2	0	0	2		1	0.5	0.5
HT♂ x HT♀	688 x 683	2014-12-21	3	0	2	1		1.5	0.75	0.75
HT♂ x HT♀	819 x 831	2015-04-15	3	2	1	0		1.5	0.75	0.75
HT♂ x HT♀	819 x 831	2015-05-13	6	5	0	1		3	1.5	1.5
HT♂ x HT♀	819 x 831	2015-06-11	7	4	0	3		3.5	1.75	1.75
HT♂ x HT♀	895 x 889	2015-07-29	3	2	0	1		1.5	0.75	0.75
HT♂ x HT♀	895 x 889	2015-08-22	4	3	0	1		2	1	1
HT♂ x HT♀	895 x 889	2015-09-18	6	3	1	2		3	1.5	1.5
HT♂ x HT♀	895 x 889	2015-10-11	2	0	1	1		1	0.5	0.5
HT♂ x HT♀	960 x 955	2015-11-03	4	1	2	1		2	1	1
HT♂ x HT♀	895 x 889	2015-11-05	4	4	0	0		2	1	1
HT♂ x HT♀	960 x 955	2015-11-26	4	1	3	0		2	1	1
HT♂ x HT♀	960 x 955	2015-12-21	7	3	3	1		3.5	1.75	1.75
HT♂ x HT♀	960 x 955	2016-01-13	2	0	1	1		1	0.5	0.5
HT♂ x HT♀	1007 x 1059	2016-02-12	2	0	0	2		1	0.5	0.5
HT♂ x HT♀	1007 x 1059	2016-03-10	5	3	0	2		2.5	1.25	1.25
HT♂ x HT♀	1007 x 1059	2016-05-11	2	1	0	1		1	0.5	0.5
HT♂ x HT♀	1007 x 1059	2016-06-08	2	1	0	1		1	0.5	0.5
HT♂ x HT♀	1244 x 1259	2017-01-09	5	4	1	0		2.5	1.25	1.25
HT♂ x HT♀	1244 x 1259	2017-02-04	4	1	1	2		2	1	1
HT♂ x HT♀	1344 x 1384	2017-09-16	4	1	3	0		2	1	1
HT♂ x HT♀	1344 x 1384	2017-10-13	2	1	0	1		1	0.5	0.5
HT♂ x HT♀	1344 x 1384	2017-11-06	2	1	1	0		1	0.5	0.5
HT♂ x HT♀	1344 x 1384	2017-12-02	5	4	1	0		2.5	1.25	1.25
HT♂ x HT♀	1407 x 1357	2017-12-21	2	1	0	1		1	0.5	0.5
HT♂ x HT♀	1407 x 1357	2018-02-09	2	2	0	0		1	0.5	0.5
HT♂ x HT♀	1407 x 1357	2018-03-24	4	2	1	1		2	1	1
HT♂ x HT♀	1490 x 1504	2018-06-13	2	2	0	0		1	0.5	0.5
	mean		3.30189	1.66038	0.735849	0.90566		1.65094	0.825472	0.825472
	STDEV		1.44894	1.27012	0.923016	0.860772		0.724469	0.362234	0.362234
	SEM		0.199027	0.174465	0.126786	0.118236		0.0995134	0.0497567	0.0497567
	n (litters)		53	53	53	53		53	53	53
	S (offspring)		175	88	39	48		87.5	43.75	43.75
				p = 0.9626	p = 0.512	p = 0.5333
				Chi-Square-Test (Montoliu et al., 2012): p = 0.628 (Mendelian)
Related to male offspring (see pedigrees):
Genotypes				HT	WT	KO	%
Mendelian inheritance HT X HT				0.5	0.25	0.25
Σ nr of animals per genotype				88	39	48
% of animals per genotype				50.2857	22.2857	27.4286	100
total nr of animals			175
Related to male and female offspring (see pedigrees):
Genotypes				HT	WT	KO	%
Mendelian inheritance HT X HT				0.25	0.125	0.125	50
Σ nr of animals per genotype				88	39	48
% of animals per genotype and gender				25.2149	11.1748	13.7536	50.1433
total nr of HT X HT offspring - both gender			349

## Sheet: HT x WT (Male Offspring)
Breeding Cav2.3 HT x WT (males)					Real # offspring				Theoretical distribution
								2	2	0
Breeding (genotype + sex)	Breeding (Mouse ID)	DoB	Litter size	+/-	+/+	-/-		+/-	+/+	-/-
HT♂ x WT♀	4 x 8	2012-03-23	5	2	3	0		2.5	2.5	0
HT♂ x WT♀	4 x 8	2012-04-16	4	2	2	0		2	2	0
HT♂ x WT♀	21 x 43	2012-07-08	4	4	0	0		2	2	0
HT♂ x WT♀	211 x 179	2012-12-13	5	4	1	0		2.5	2.5	0
HT♂ x WT♀	307 x 301	2013-04-15	4	1	3	0		2	2	0
HT♂ x WT♀	308 x 300	2013-05-03	4	3	1	0		2	2	0
HT♂ x WT♀	307 x 301	2013-05-06	5	1	4	0		2.5	2.5	0
HT♂ x WT♀	528 x 499	2014-01-24	2	1	1	0		1	1	0
HT♂ x WT♀	579 x 566	2014-03-14	5	2	3	0		2.5	2.5	0
HT♀ x WT♂	610 x 661	2014-06-06	5	2	3	0		2.5	2.5	0
HT♀ x WT♂	610 x 661	2014-07-22	7	0	7	0		3.5	3.5	0
HT♀ x WT♂	615 x 759	2014-10-29	4	3	1	0		2	2	0
HT♀ x WT♂	615 x 759	2014-12-12	4	3	1	0		2	2	0
HT♀ x WT♂	748 x 762	2014-12-29	4	3	1	0		2	2	0
HT♀ x WT♂	748 x 762	2015-01-20	1	0	1	0		0.5	0.5	0
HT♀ x WT♂	748 x 762	2015-04-04	5	2	3	0		2.5	2.5	0
HT♂ x WT♀	828 x 824	2015-05-10	2	1	1	0		1	1	0
HT♂ x WT♀	828 x 824	2015-06-04	2	1	1	0		1	1	0
HT♂ x WT♀	828 x 824	2015-07-10	3	1	2	0		1.5	1.5	0
HT♂ x WT♀	971 x 962	2015-11-08	4	1	3	0		2	2	0
HT♂ x WT♀	971 x 962	2015-12-06	2	0	2	0		1	1	0
HT♂ x WT♀	971 x 962	2015-12-31	3	1	2	0		1.5	1.5	0
HT♂ x WT♀	971 x 962	2016-01-26	4	2	2	0		2	2	0
HT♀ x WT♂	1033 x 1049	2016-02-09	4	1	3	0		2	2	0
HT♀ x WT♂	1033 x 1049	2016-03-06	7	5	2	0		3.5	3.5	0
HT♂ x WT♀	1061 x 1145	2016-05-19	3	1	2	0		1.5	1.5	0
HT♂ x WT♀	1061 x 1145	2016-06-19	6	5	1	0		3	3	0
HT♂ x WT♀	1061 x 1145	2016-07-21	2	1	1	0		1	1	0
HT♀ x WT♂	1089 x 1152	2016-07-28	4	3	1	0		2	2	0
HT♀ x WT♂	1206 x 1159	2016-09-09	5	3	2	0		2.5	2.5	0
HT♀ x WT♂	1206 x 1159	2016-10-24	1	1	0	0		0.5	0.5	0
HT♀ x WT♂	1206 x 1159	2016-11-13	2	0	2	0		1	1	0
HT♀ x WT♂	1281 x 1287	2017-03-16	6	4	2	0		3	3	0
HT♀ x WT♂	1281 x 1287	2017-04-13	7	5	2	0		3.5	3.5	0
HT♀ x WT♂	1281 x 1287	2017-05-25	3	1	2	0		1.5	1.5	0
HT♀ x WT♂	1281 x 1287	2017-06-21	6	4	2	0		3	3	0
HT♀ x WT♂	1281 x 1287	2017-08-04	4	4	0	0		2	2	0
HT♂ x WT♀	1342 x 1367	2017-11-07	2	2	0	0		1	1	0
HT♂ x WT♀	1342 x 1367	2017-12-19	3	1	2	0		1.5	1.5	0
HT♂ x WT♀	1342 x 1367	2018-01-31	2	2	0	0		1	1	0
HT♂ x WT♀	1475 x 1473	2018-03-22	5	5	0	0		2.5	2.5	0
HT♂ x WT♀	1475 x 1473	2018-06-26	1	1	0	0		0.5	0.5	0
HT♂ x WT♀	1497 x 753 (C57Bl6/J)	2018-07-10	4	1	3	0		2	2	0
HT♂ x WT♀	1498 x 754 (C57Bl6/J)	2018-07-17	2	0	2	0		1	1	0
HT♂ x WT♀	1497 x 753 (C57Bl6/J)	2018-08-31	5	3	2	0		2.5	2.5	0
HT♂ x WT♀	1507 x 1538	2018-12-12	3	0	3	0		1.5	1.5	0
HT♂ x WT♀	1507 x 1538	2019-01-23	4	3	1	0		2	2	0
HT♀ x WT♂	1566 x 1521	2019-02-16	3	1	2	0		1.5	1.5	0
	mean		3.79167	2.02083	1.77083	0		1.89583	1.89583	0
	STDEV		1.57045	1.49452	1.27562	0		0.785225	0.785225	0
	SEM		0.226675	0.215716	0.18412	0		0.113337	0.113337	0
	n (litters)		48	48	48	48		48	48	48
	S (offspring)		182	97	85	0		91	91	0
				p = 0.6092	p = 0.5645
				Chi-Square-Test (Montoliu et al., 2012): p = 0.374 (Mendelian)
Related to male offspring (see pedigrees):
Genotypes				HT	WT	KO	%
Mendelian inheritance HT X WT				0.5	0.5	0
Σ nr of animals per genotype				97	85	0
% of animals per genotype				53.2967	46.7033	0	100
total nr of animals			182
Related to male and female offspring (see pedigrees):
Genotypes				HT	WT	KO	%
Mendelian inheritance HT X WT				0.25	0.25	0	0.5
Σ nr of animals per genotype				97	85	0
% of animals per genotype and gender				27.1709	23.8095	0	50.9804
total nr of HT X WT offspring - both gender			357

## Sheet: HT x KO (Male Offsprings)
Breeding Cav2.3 HT x KO (males)					Real # offspring				Theoretical distribution
								2	0	2
Breeding (genotype + sex)	Breeding (Mouse ID)	DoB	Litter size	+/-	+/+	-/-		+/-	+/+	-/-
HT♂ x KO♀	2 x 6	2012-04-18	3	1	0	2		1.5	0	1.5
HT♂ x KO♀	2 x 6	2012-06-24	9	3	0	6		4.5	0	4.5
HT♂ x KO♀	17 x 13	2012-06-30	3	1	0	2		1.5	0	1.5
HT♂ x KO♀	17 x 13	2012-07-26	4	2	0	2		2	0	2
HT♂ x KO♀	2 x 6	2012-08-26	8	7	0	1		4	0	4
HT♂ x KO♀	19 x 26	2012-09-07	2	1	0	1		1	0	1
HT♂ x KO♀	125 x 109	2012-10-04	4	2	0	2		2	0	2
HT♂ x KO♀	111 x 122	2012-10-04	3	2	0	1		1.5	0	1.5
HT♂ x KO♀	124 x 89	2012-10-04	4	2	0	2		2	0	2
HT♂ x KO♀	111 x 122	2012-10-29	2	0	0	2		1	0	1
HT♂ x KO♀	125 x 109	2012-10-31	6	3	0	3		3	0	3
HT♂ x KO♀	124 x 89	2012-10-31	2	2	0	0		1	0	1
HT♂ x KO♀	124 x 89	2012-11-26	6	4	0	2		3	0	3
HT♂ x KO♀	125 x 109	2012-11-27	4	3	0	1		2	0	2
HT♂ x KO♀	289 x 273	2013-05-06	3	0	0	3		1.5	0	1.5
HT♂ x KO♀	432 x 401	2013-08-17	1	0	0	1		0.5	0	0.5
HT♂ x KO♀	537 x 550	2014-01-24	4	3	0	1		2	0	2
HT♂ x KO♀	658 x 550	2014-05-23	3	1	0	2		1.5	0	1.5
HT♂ x KO♀	658 x 550	2014-07-06	3	2	0	1		1.5	0	1.5
HT♂ x KO♀	658 x 550	2014-08-18	4	3	0	1		2	0	2
HT♀ x KO♂	632 x 675	2014-08-31	2	2	0	0		1	0	1
HT♂ x KO♀	658 x 550	2014-10-01	1	1	0	0		0.5	0	0.5
HT♀ x KO♂	632 x 675	2014-12-03	3	2	0	1		1.5	0	1.5
HT♂ x KO♀	769 x 775	2015-01-20	2	1	0	1		1	0	1
HT♂ x KO♀	769 x 775	2015-03-12	6	1	0	5		3	0	3
HT♂ x KO♀	769 x 775	2015-04-07	5	1	0	4		2.5	0	2.5
HT♂ x KO♀	870 x 853	2015-06-28	1	1	0	0		0.5	0	0.5
HT♂ x KO♀	870 x 853	2015-08-13	5	1	0	4		2.5	0	2.5
HT♂ x KO♀	912 x 922	2015-08-31	1	1	0	0		0.5	0	0.5
HT♂ x KO♀	870 x 853	2015-09-05	3	2	0	1		1.5	0	1.5
HT♂ x KO♀	912 x 922	2015-09-30	2	1	0	1		1	0	1
HT♂ x KO♀	912 x 922	2015-10-29	4	1	0	3		2	0	2
HT♀ x KO♂	948 x 963	2015-11-06	3	3	0	0		1.5	0	1.5
HT♂ x KO♀	912 x 922	2015-11-29	5	4	0	1		2.5	0	2.5
HT♀ x KO♂	948 x 963	2015-12-01	2	1	0	1		1	0	1
HT♀ x KO♂	948 x 963	2016-01-08	6	4	0	2		3	0	3
HT♀ x KO♂	948 x 963	2016-02-04	5	3	0	2		2.5	0	2.5
HT♀ x KO♂	1044 x 1008	2016-02-09	2	0	0	2		1	0	1
HT♀ x KO♂	1044 x 1008	2016-03-17	1	0	0	1		0.5	0	0.5
HT♂ x KO♀	1107 x 1149	2016-05-25	3	2	0	1		1.5	0	1.5
HT♂ x KO♀	1107 x 1149	2016-06-22	3	3	0	0		1.5	0	1.5
HT♀ x KO♂	1130 x 1158	2016-07-26	5	0	0	5		2.5	0	2.5
HT♂ x KO♀	1111 x 1181	2016-08-05	1	0	0	1		0.5	0	0.5
HT♂ x KO♀	1111 x 1181	2016-09-03	3	1	0	2		1.5	0	1.5
HT♀ x KO♂	1130 x 1158	2016-09-11	4	2	0	2		2	0	2
HT♀ x KO♂	1130 x 1158	2016-10-06	3	2	0	1		1.5	0	1.5
HT♂ x KO♀	1186 x 1238	2016-11-16	3	0	0	3		1.5	0	1.5
HT♂ x KO♀	1186 x 1238	2016-12-14	4	2	0	2		2	0	2
HT♂ x KO♀	1186 x 1238	2017-01-11	3	3	0	0		1.5	0	1.5
HT♂ x KO♀	1186 x 1238	2017-02-09	7	3	0	4		3.5	0	3.5
HT♂ x KO♀	1186 x 1238	2017-03-10	3	3	0	0		1.5	0	1.5
HT♀ x KO♂	1247 x 1283	2017-03-16	5	3	0	2		2.5	0	2.5
HT♀ x KO♂	1247 x 1283	2017-04-13	3	3	0	0		1.5	0	1.5
HT♀ x KO♂	1247 x 1283	2017-05-06	1	1	0	0		0.5	0	0.5
HT♀ x KO♂	1247 x 1283	2017-07-04	4	3	0	1		2	0	2
HT♂ x KO♀	1341 x 1328	2017-08-19	5	2	0	3		2.5	0	2.5
HT♂ x KO♀	1341 x 1328	2017-10-13	4	1	0	3		2	0	2
HT♂ x KO♀	1341 x 1328	2017-11-11	3	3	0	0		1.5	0	1.5
HT♂ x KO♀	1341 x 1328	2017-12-05	5	1	0	4		2.5	0	2.5
HT♀ x KO♂	1413 x 1352	2017-12-11	1	1	0	0		0.5	0	0.5
HT♀ x KO♂	1413 x 1352	2018-03-19	1	1	0	0		0.5	0	0.5
HT♂ x KO♀	1539 x 1520	2019-02-16	2	2	0	0		1	0	1
	mean		3.43548	1.83871	0	1.59677		1.71774	0	1.71774
	STDEV		1.76134	1.29556	0	1.43103		0.880671	0	0.880671
	SEM		0.223691	0.164536	0	0.181741		0.111845	0	0.111845
	n (litters)		62	62	62	62		62	62	62
	S (offspring)		213	114	0	99		106.5	0	106.5
				p = 0.5443		p = 0.5719
				Chi-Square-Test (Montoliu et al., 2012): p = 0.304 (Mendelian)
Related to male offspring (see pedigrees):
Genotypes				HT	WT	KO	%
Mendelian inheritance HT X KO				0.5	0	0.5
Σ nr of animals per genotype				114	0	99
% of animals per genotype				53.5211	0	46.4789	100
total nr of animals			213
Related to male and female offspring (see pedigrees):
Genotypes				HT	WT	KO	%
Mendelian inheritance HT X KO				0.25	0	0.25	0.5
Σ nr of animals per genotype				114	0	99
% of animals per genotype and gender				26.1468	0	22.7064	48.8532
total nr of HT X KO offspring - both gender			436
