# Supplementary material for: Breeding of Cav2.3 deficient mice reveals Mendelian inheritance in contrast to complex inheritance in Cav3.2 null mutant breeding
Source: Sci Rep. 2021 Jul 7;11:13972. doi: 10.1038/s41598-021-93391-6 (PMC8263769; doi:10.1038/s41598-021-93391-6)
Supplement: Supplementary file 8 — Supplementary Table 6. [file 41598_2021_93391_MOESM8_ESM.xlsx]

## Sheet: HT x HT (Female Offsprings)
Breeding Cav2.3 HT x HT (females)					Real # offspring				Theoretical distribution
								2	1	1
Breeding (genotype + sex)	Breeding (Mouse ID)	DoB	Litter size	+/-	+/+	-/-		+/-	+/+	-/-
HT♂ x HT♀	1 x 3	2011-12-15	4	1	1	2		2	1	1
HT♂ x HT♀	1 x 3	2012-01-09	2	1	0	1		1	0.5	0.5
HT♂ x HT♀	17 x 12	2012-06-01	6	2	0	4		3	1.5	1.5
HT♂ x HT♀	19 x 24	2012-06-13	1	1	0	0		0.5	0.25	0.25
HT♂ x HT♀	21 x 23	2012-06-21	6	3	1	2		3	1.5	1.5
HT♂ x HT♀	19 x 24	2012-07-06	3	1	0	2		1.5	0.75	0.75
HT♂ x HT♀	125 x 88	2012-10-04	3	2	0	1		1.5	0.75	0.75
HT♂ x HT♀	124 x 85	2012-10-04	3	1	1	1		1.5	0.75	0.75
HT♂ x HT♀	113 x 110	2012-10-04	4	4	0	0		2	1	1
HT♂ x HT♀	92 x 128	2012-10-05	2	1	0	1		1	0.5	0.5
HT♂ x HT♀	113 x 123	2012-10-26	4	1	1	2		2	1	1
HT♂ x HT♀	92 x 129	2012-10-29	4	2	1	1		2	1	1
HT♂ x HT♀	92 x 129	2012-11-17	3	1	1	1		1.5	0.75	0.75
HT♂ x HT♀	211 x 203	2012-12-12	5	4	1	0		2.5	1.25	1.25
HT♂ x HT♀	183 x 205	2012-12-12	3	1	1	1		1.5	0.75	0.75
HT♂ x HT♀	182 x 204	2012-12-13	5	2	2	1		2.5	1.25	1.25
HT♂ x HT♀	414 x 419	2013-07-06	4	3	1	0		2	1	1
HT♂ x HT♀	497 x 494	2013-10-18	3	1	1	1		1.5	0.75	0.75
HT♂ x HT♀	539 x 552	2014-01-27	4	3	0	1		2	1	1
HT♂ x HT♀	539 x 552	2014-02-19	2	1	0	1		1	0.5	0.5
HT♂ x HT♀	608 x 662	2014-06-11	5	3	0	2		2.5	1.25	1.25
HT♂ x HT♀	608 x 662	2014-07-07	4	3	0	1		2	1	1
HT♂ x HT♀	608 x 662	2014-07-31	5	3	2	0		2.5	1.25	1.25
HT♂ x HT♀	688 x 683	2014-08-14	3	1	0	2		1.5	0.75	0.75
HT♂ x HT♀	688 x 683	2014-10-07	4	1	0	3		2	1	1
HT♂ x HT♀	688 x 683	2014-11-29	2	1	1	0		1	0.5	0.5
HT♂ x HT♀	688 x 683	2014-12-21	2	2	0	0		1	0.5	0.5
HT♂ x HT♀	819 x 831	2015-04-15	5	2	2	1		2.5	1.25	1.25
HT♂ x HT♀	819 x 831	2015-05-13	4	1	3	0		2	1	1
HT♂ x HT♀	819 x 831	2015-06-11	2	0	0	2		1	0.5	0.5
HT♂ x HT♀	895 x 889	2015-07-29	2	1	1	0		1	0.5	0.5
HT♂ x HT♀	895 x 889	2015-08-22	4	2	1	1		2	1	1
HT♂ x HT♀	895 x 889	2015-09-18	2	1	0	1		1	0.5	0.5
HT♂ x HT♀	895 x 889	2015-10-11	3	1	2	0		1.5	0.75	0.75
HT♂ x HT♀	960 x 955	2015-11-03	2	1	0	1		1	0.5	0.5
HT♂ x HT♀	895 x 889	2015-11-05	4	3	1	0		2	1	1
HT♂ x HT♀	960 x 955	2015-11-26	3	1	0	2		1.5	0.75	0.75
HT♂ x HT♀	960 x 955	2015-12-21	3	2	1	0		1.5	0.75	0.75
HT♂ x HT♀	960 x 955	2016-01-13	5	4	1	0		2.5	1.25	1.25
HT♂ x HT♀	1007 x 1059	2016-02-12	2	0	0	2		1	0.5	0.5
HT♂ x HT♀	1007 x 1059	2016-03-10	4	3	0	1		2	1	1
HT♂ x HT♀	1007 x 1059	2016-05-11	4	2	0	2		2	1	1
HT♂ x HT♀	1244 x 1259	2017-01-09	1	0	0	1		0.5	0.25	0.25
HT♂ x HT♀	1244 x 1259	2017-02-04	2	1	0	1		1	0.5	0.5
HT♂ x HT♀	1344 x 1384	2017-09-16	3	2	1	0		1.5	0.75	0.75
HT♂ x HT♀	1344 x 1384	2017-10-13	4	0	2	2		2	1	1
HT♂ x HT♀	1344 x 1384	2017-11-06	4	2	1	1		2	1	1
HT♂ x HT♀	1344 x 1384	2017-12-02	4	2	1	1		2	1	1
HT♂ x HT♀	1407 x 1357	2017-12-21	3	2	1	0		1.5	0.75	0.75
HT♂ x HT♀	1407 x 1357	2018-02-09	3	1	0	2		1.5	0.75	0.75
HT♂ x HT♀	1407 x 1357	2018-03-24	2	1	0	1		1	0.5	0.5
HT♂ x HT♀	1490 x 1504	2018-06-13	3	2	0	1		1.5	0.75	0.75
	mean		3.34615	1.67308	0.634615	1.03846		1.67308	0.836538	0.836538
	STDEV		1.18627	1.02366	0.741722	0.884763		0.593136	0.296568	0.296568
	SEM		0.164506	0.141957	0.102858	0.122695		0.0822531	0.0411266	0.0411266
	n (litters)		52	52	52	52		52	52	52
	S (offspring)		174	87	33	54		87	43.5	43.5
				p > 0.9999	p = 0.0713	p = 0.1218
				Chi-Square-Test (Montoliu et al., 2012): p = 0.079 (Mendelian)
Related to female offspring (see pedigrees):
Genotypes				HT	WT	KO	%
Mendelian inheritance HT X HT				0.5	0.25	0.25
Σ nr of animals per genotype				87	33	54
% of animals per genotype				50	18.9655	31.0345	100
total nr of animals			174
Related to male and female offspring (see pedigrees):
Genotypes				HT	WT	KO	%
Mendelian inheritance HT X HT				0.25	0.125	0.125	50
Σ nr of animals per genotype				87	33	54
% of animals per genotype and gender				24.9284	9.45559	15.4728	49.8567
total nr of HT X HT offspring - both gender			349

## Sheet: HT x WT (Female Offpring)
Breeding Cav2.3 HT x WT (females)					Real # offspring				Theoretical distribution
								2	2	0
Breeding (genotype + sex)	Breeding (Mouse ID)	DoB	Litter size	+/-	+/+	-/-		+/-	+/+	-/-
HT♂ x WT♀	4 x 8	2012-03-23	2	0	2	0		1	1	0
HT♂ x WT♀	4 x 8	2012-04-16	4	3	1	0		2	2	0
HT♂ x WT♀	21 x 43	2012-07-08	2	2	0	0		1	1	0
HT♂ x WT♀	211 x 179	2012-12-13	1	0	1	0		0.5	0.5	0
HT♂ x WT♀	307 x 301	2013-04-15	3	1	2	0		1.5	1.5	0
HT♂ x WT♀	308 x 300	2013-05-03	5	3	2	0		2.5	2.5	0
HT♂ x WT♀	307 x 301	2013-05-06	5	2	3	0		2.5	2.5	0
HT♂ x WT♀	528 x 499	2014-01-24	2	1	1	0		1	1	0
HT♂ x WT♀	579 x 566	2014-03-14	4	3	1	0		2	2	0
HT♀ x WT♂	610 x 661	2014-06-06	5	0	5	0		2.5	2.5	0
HT♀ x WT♂	610 x 661	2014-07-22	3	3	0	0		1.5	1.5	0
HT♀ x WT♂	615 x 759	2014-10-29	3	3	0	0		1.5	1.5	0
HT♀ x WT♂	615 x 759	2014-12-12	5	1	4	0		2.5	2.5	0
HT♀ x WT♂	748 x 762	2014-12-29	5	3	2	0		2.5	2.5	0
HT♀ x WT♂	748 x 762	2015-01-20	9	1	8	0		4.5	4.5	0
HT♀ x WT♂	748 x 762	2015-03-10	3	2	1	0		1.5	1.5	0
HT♀ x WT♂	748 x 762	2015-04-04	3	1	2	0		1.5	1.5	0
HT♂ x WT♀	828 x 824	2015-04-18	3	0	3	0		1.5	1.5	0
HT♂ x WT♀	828 x 824	2015-05-10	5	4	1	0		2.5	2.5	0
HT♂ x WT♀	828 x 824	2015-06-04	2	0	2	0		1	1	0
HT♂ x WT♀	828 x 824	2015-07-10	2	0	2	0		1	1	0
HT♂ x WT♀	971 x 962	2015-11-08	2	1	1	0		1	1	0
HT♂ x WT♀	971 x 962	2015-12-06	5	2	3	0		2.5	2.5	0
HT♂ x WT♀	971 x 962	2015-12-31	6	2	4	0		3	3	0
HT♂ x WT♀	971 x 962	2016-01-26	4	1	3	0		2	2	0
HT♀ x WT♂	1033 x 1049	2016-02-09	3	3	0	0		1.5	1.5	0
HT♀ x WT♂	1033 x 1049	2016-03-06	3	1	2	0		1.5	1.5	0
HT♀ x WT♂	1033 x 1049	2016-04-13	8	5	3	0		4	4	0
HT♂ x WT♀	1061 x 1145	2016-05-19	4	1	3	0		2	2	0
HT♂ x WT♀	1061 x 1145	2016-06-19	5	2	3	0		2.5	2.5	0
HT♂ x WT♀	1061 x 1145	2016-07-21	3	1	2	0		1.5	1.5	0
HT♀ x WT♂	1089 x 1152	2016-07-28	2	2	0	0		1	1	0
HT♀ x WT♂	1206 x 1159	2016-09-09	3	1	2	0		1.5	1.5	0
HT♀ x WT♂	1206 x 1159	2016-10-24	1	0	1	0		0.5	0.5	0
HT♀ x WT♂	1206 x 1159	2016-11-13	3	2	1	0		1.5	1.5	0
HT♀ x WT♂	1281 x 1287	2017-03-16	2	1	1	0		1	1	0
HT♀ x WT♂	1281 x 1287	2017-04-13	3	1	2	0		1.5	1.5	0
HT♀ x WT♂	1281 x 1287	2017-05-25	7	3	4	0		3.5	3.5	0
HT♀ x WT♂	1281 x 1287	2017-06-21	3	2	1	0		1.5	1.5	0
HT♀ x WT♂	1281 x 1287	2017-08-04	4	3	1	0		2	2	0
HT♂ x WT♀	1342 x 1367	2017-11-07	1	0	1	0		0.5	0.5	0
HT♂ x WT♀	1342 x 1367	2017-12-19	3	1	2	0		1.5	1.5	0
HT♂ x WT♀	1342 x 1367	2018-01-31	3	0	3	0		1.5	1.5	0
HT♂ x WT♀	1475 x 1473	2018-03-22	1	1	0	0		0.5	0.5	0
HT♂ x WT♀	1475 x 1473	2018-06-26	2	2	0	0		1	1	0
HT♂ x WT♀	1497 x 753 (C57Bl6/J)	2018-07-10	6	2	4	0		3	3	0
HT♂ x WT♀	1498 x 754 (C57Bl6/J)	2018-07-17	2	0	2	0		1	1	0
HT♂ x WT♀	1497 x 753 (C57Bl6/J)	2018-08-31	3	1	2	0		1.5	1.5	0
HT♂ x WT♀	1507 x 1538	2018-12-12	2	1	1	0		1	1	0
HT♂ x WT♀	1507 x 1538	2019-01-23	2	0	2	0		1	1	0
HT♀ x WT♂	1566 x 1521	2019-02-16	3	1	2	0		1.5	1.5	0
	mean		3.43137	1.4902	1.94118	0		1.71569	1.71569	0
	STDEV		1.73499	1.1895	1.48878	0		0.867496	0.867496	0
	SEM		0.242947	0.166563	0.208471	0		0.121474	0.121474	0
	n (litters)		51	51	51	51		51	51	51
	S (offspring)		175	76	99	0		87.5	87.5	0
				p = 0.2767	p = 0.3523
				Chi-Square-Test (Montoliu et al., 2012): p = 0.082 (Mendelian)
Related to female offspring (see pedigrees):
Genotypes				HT	WT	KO	%
Mendelian inheritance HT X WT				0.5	0.5	0
Σ nr of animals per genotype				76	99	0
% of animals per genotype				43.4286	56.5714	0	100
total nr of animals			175
Related to male and female offspring (see pedigrees):
Genotypes				HT	WT	KO	%
Mendelian inheritance HT X WT				0.25	0.25	0	0.5
Σ nr of animals per genotype				76	99	0
% of animals per genotype and gender				21.2885	27.7311	0	49.0196
total nr of HT X WT offspring - both gender			357

## Sheet: HT x KO (Female Offspring)
Breeding Cav2.3 HT x KO (females)					Real # offspring				Theoretical distribution
								2	0	2
Breeding (genotype + sex)	Breeding (Mouse ID)	DoB	Litter size	+/-	+/+	-/-		+/-	+/+	-/-
HT♂ x KO♀	2 x 6	2012-04-18	5	1	0	4		2.5	0	2.5
HT♂ x KO♀	2 x 6	2012-06-24	2	1	0	1		1	0	1
HT♂ x KO♀	17 x 13	2012-06-30	5	3	0	2		2.5	0	2.5
HT♂ x KO♀	17 x 13	2012-07-26	5	2	0	3		2.5	0	2.5
HT♂ x KO♀	2 x 6	2012-08-26	5	4	0	1		2.5	0	2.5
HT♂ x KO♀	19 x 26	2012-09-07	3	1	0	2		1.5	0	1.5
HT♂ x KO♀	111 x 122	2012-10-04	5	2	0	3		2.5	0	2.5
HT♂ x KO♀	124 x 89	2012-10-04	3	1	0	2		1.5	0	1.5
HT♂ x KO♀	111 x 122	2012-10-29	2	1	0	1		1	0	1
HT♂ x KO♀	125 x 109	2012-10-31	4	1	0	3		2	0	2
HT♂ x KO♀	124 x 89	2012-10-31	4	1	0	3		2	0	2
HT♂ x KO♀	124 x 89	2012-11-26	4	3	0	1		2	0	2
HT♂ x KO♀	125 x 109	2012-11-27	4	0	0	4		2	0	2
HT♂ x KO♀	289 x 273	2013-05-06	5	3	0	2		2.5	0	2.5
HT♂ x KO♀	432 x 401	2013-08-17	2	1	0	1		1	0	1
HT♂ x KO♀	537 x 550	2014-01-24	3	1	0	2		1.5	0	1.5
HT♂ x KO♀	658 x 550	2014-05-23	5	3	0	2		2.5	0	2.5
HT♂ x KO♀	658 x 550	2014-07-06	2	0	0	2		1	0	1
HT♂ x KO♀	658 x 550	2014-08-18	2	1	0	1		1	0	1
HT♀ x KO♂	632 x 675	2014-08-31	7	3	0	4		3.5	0	3.5
HT♂ x KO♀	658 x 550	2014-10-01	2	1	0	1		1	0	1
HT♀ x KO♂	632 x 675	2014-12-03	2	1	0	1		1	0	1
HT♂ x KO♀	769 x 775	2015-01-20	6	4	0	2		3	0	3
HT♂ x KO♀	769 x 775	2015-03-12	3	1	0	2		1.5	0	1.5
HT♂ x KO♀	769 x 775	2015-04-07	4	3	0	1		2	0	2
HT♂ x KO♀	870 x 853	2015-06-28	6	3	0	3		3	0	3
HT♂ x KO♀	870 x 853	2015-08-13	4	2	0	2		2	0	2
HT♂ x KO♀	912 x 922	2015-08-31	6	3	0	3		3	0	3
HT♂ x KO♀	870 x 853	2015-09-05	3	1	0	2		1.5	0	1.5
HT♂ x KO♀	912 x 922	2015-09-30	3	0	0	3		1.5	0	1.5
HT♂ x KO♀	912 x 922	2015-10-29	4	3	0	1		2	0	2
HT♀ x KO♂	948 x 963	2015-11-06	3	0	0	3		1.5	0	1.5
HT♂ x KO♀	912 x 922	2015-11-29	3	2	0	1		1.5	0	1.5
HT♀ x KO♂	948 x 963	2015-12-01	6	2	0	4		3	0	3
HT♀ x KO♂	948 x 963	2016-01-08	3	3	0	0		1.5	0	1.5
HT♀ x KO♂	948 x 963	2016-02-04	3	1	0	2		1.5	0	1.5
HT♀ x KO♂	1044 x 1008	2016-02-09	4	2	0	2		2	0	2
HT♀ x KO♂	1044 x 1008	2016-03-17	5	2	0	3		2.5	0	2.5
HT♂ x KO♀	1107 x 1149	2016-05-25	3	3	0	0		1.5	0	1.5
HT♂ x KO♀	1107 x 1149	2016-06-22	5	3	0	2		2.5	0	2.5
HT♀ x KO♂	1130 x 1158	2016-07-26	2	2	0	0		1	0	1
HT♂ x KO♀	1111 x 1181	2016-08-05	4	2	0	2		2	0	2
HT♀ x KO♂	1130 x 1158	2016-08-20	2	2	0	0		1	0	1
HT♂ x KO♀	1111 x 1181	2016-09-03	6	5	0	1		3	0	3
HT♀ x KO♂	1130 x 1158	2016-09-11	5	4	0	1		2.5	0	2.5
HT♀ x KO♂	1130 x 1158	2016-10-06	4	4	0	0		2	0	2
HT♂ x KO♀	1186 x 1238	2016-11-16	3	2	0	1		1.5	0	1.5
HT♂ x KO♀	1186 x 1238	2016-12-14	2	1	0	1		1	0	1
HT♂ x KO♀	1186 x 1238	2017-01-11	4	3	0	1		2	0	2
HT♂ x KO♀	1186 x 1238	2017-02-09	3	1	0	2		1.5	0	1.5
HT♂ x KO♀	1186 x 1238	2017-03-10	5	2	0	3		2.5	0	2.5
HT♀ x KO♂	1247 x 1283	2017-03-16	1	1	0	0		0.5	0	0.5
HT♀ x KO♂	1247 x 1283	2017-04-13	2	1	0	1		1	0	1
HT♀ x KO♂	1247 x 1283	2017-05-06	4	2	0	2		2	0	2
HT♀ x KO♂	1247 x 1283	2017-07-04	1	0	0	1		0.5	0	0.5
HT♂ x KO♀	1341 x 1328	2017-07-26	4	1	0	3		2	0	2
HT♂ x KO♀	1341 x 1328	2017-08-19	1	1	0	0		0.5	0	0.5
HT♂ x KO♀	1341 x 1328	2017-10-13	5	2	0	3		2.5	0	2.5
HT♂ x KO♀	1341 x 1328	2017-11-11	1	1	0	0		0.5	0	0.5
HT♂ x KO♀	1341 x 1328	2017-12-05	2	2	0	0		1	0	1
HT♀ x KO♂	1413 x 1352	2017-12-11	2	0	0	2		1	0	1
HT♀ x KO♂	1413 x 1352	2018-03-19	3	2	0	1		1.5	0	1.5
HT♂ x KO♀	1539 x 1520	2019-02-16	2	1	0	1		1	0	1
	mean		3.53968	1.8254	0	1.71429		1.76984	0	1.76984
	STDEV		1.46822	1.15758	0	1.12778		0.734108	0	0.734108
	SEM		0.184978	0.145841	0	0.142087		0.0924889	0	0.0924889
	n (litters)		63	63	63	63		63	63	63
	S (offspring)		223	115	0	108		111.5	0	111.5
				p = 0.7482		p = 0.7437
				Chi-Square-Test (Montoliu et al., 2012): p = 0.639 (Mendelian)
Related to female offspring (see pedigrees):
Genotypes				HT	WT	KO	%
Mendelian inheritance HT X KO				0.5	0	0.5
Σ nr of animals per genotype				115	0	108
% of animals per genotype				51.5695	0	48.4305	100
total nr of animals			223
Related to male and female offspring (see pedigrees):
Genotypes				HT	WT	KO	%
Mendelian inheritance HT X KO				0.25	0	0.25	0.5
Σ nr of animals per genotype				115	0	108
% of animals per genotype and gender				26.3761	0	24.7706	51.1468
total nr of HT X KO offspring - both gender			436
